# Supplementary material for: Association Between Premorbid Body Mass Index and Amyotrophic Lateral Sclerosis: Causal Inference Through Genetic Approaches
Source: Front Neurol. 2019 May 24;10:543. doi: 10.3389/fneur.2019.00543 (PMC6543002; doi:10.3389/fneur.2019.00543)
Supplement: Supplementary file 1 [file Data_Sheet_1.zip]

Archive with 3 entries (3 files):
- 2019-04-09 Supplementary File S1.doc
- 2019-04-09 Supplementary File S2.doc
- 2019-04-09 Supplementary Tables.xls
