# Supplementary material for: Association Between Premorbid Body Mass Index and Amyotrophic Lateral Sclerosis: Causal Inference Through Genetic Approaches
Source: Front Neurol. 2019 May 24;10:543. doi: 10.3389/fneur.2019.00543 (PMC6543002; doi:10.3389/fneur.2019.00543)
Supplement: Supplementary file 1 [file Data_Sheet_1.zip › 2019-04-09 Supplementary Tables.xls]

## Sheet: Table S3
					BMI					ALS
chr	SNP	pos	A1	A2	BETA	SE	Z	P	n	BETA	SE	Z	P	n	PVE	F
18	rs2229616	58039276	C	T	0.106	0.0059	-17.9661	4.7e-71	760183	0.0093	0.0536	-0.173507	0.862	80610	0.000424429	322.78
1	rs7550711	110082886	T	C	0.0649	0.005	12.98	3.2e-38	769184	0.0251	0.0422	0.594787	0.5528	80610	0.00021899	168.48
16	rs8047395	53798523	A	G	0.0642	0.0017	37.7647	0	788856	-0.0305	0.0138	-2.21014	0.02702	80610	0.00180464	1426.17
2	rs13021737	632348	G	A	0.0574	0.0021	-27.3333	7.5e-157	789534	-0.0345	0.0177	1.94915	0.05106	80610	0.000945374	747.109
18	rs663129	57838401	A	G	0.0545	0.0019	28.6842	1.6e-178	788948	0.0002	0.016	0.0125	0.9899	80610	0.0010418	822.782
1	rs543874	177889480	G	A	0.0475	0.002	-23.75	1.2e-122	795504	-0.0097	0.0177	0.548023	0.5857	80610	0.000708561	564.061
4	rs13107325	103188709	T	C	0.047	0.0032	14.6875	1.1e-47	792045	0.0445	0.0262	1.69847	0.08948	80610	0.000272287	215.722
5	rs10066835	151254297	T	C	0.0428	0.0074	5.78378	6.5e-09	662130	0.0656	0.0526	1.24715	0.2123	80610	5.05195e-05	33.4521
11	rs6265	27679916	C	T	0.0412	0.0021	-19.619	1e-86	795458	0.0364	0.0171	-2.12865	0.0337	80610	0.000483647	384.906
5	rs323742	86769015	T	A	0.041	0.0056	-7.32143	2e-13	681360	0.0511	0.0408	-1.25245	0.2105	80610	7.86649e-05	53.6032
6	rs987237	50803050	G	A	0.0409	0.0021	-19.4762	9.3e-84	795612	-0.0087	0.0177	0.491525	0.6216	80610	0.00047654	379.321
15	rs12595158	62316035	C	T	0.0394	0.0054	-7.2963	1.9e-13	775095	0.0221	0.0473	-0.46723	0.6408	80610	6.86784e-05	53.2358
11	rs9332817	118365210	G	C	0.0382	0.006	-6.36667	1.7e-10	530761	-0.0354	0.0483	0.732919	0.4635	80610	7.63646e-05	40.5343
3	rs16851483	141275436	T	G	0.0369	0.0035	10.5429	3.2e-26	692316	0.0039	0.028	0.139286	0.8884	80610	0.000160525	111.152
5	rs12189178	50914726	T	C	0.0364	0.0046	7.91304	2.2e-15	789640	0.0021	0.0372	0.0564516	0.954	80610	7.92909e-05	62.6161
12	rs12369179	122963550	C	T	0.0359	0.0031	-11.5806	2.5e-31	674260	0.0003	0.0257	-0.0116732	0.99	80610	0.000198862	134.111
17	rs208015	46252346	T	C	0.0356	0.0034	10.4706	1.4e-25	691575	0.0272	0.0252	1.07937	0.28	80610	0.000158502	109.633
16	rs12446632	19935389	G	A	0.0352	0.0024	-14.6667	2.9e-50	788565	-0.0443	0.0198	2.23737	0.02523	80610	0.000272714	215.111
1	rs6691857	174885129	C	T	0.0347	0.0051	-6.80392	6.9e-12	686532	0.027	0.0394	-0.685279	0.4935	80610	6.74262e-05	46.2932
20	rs6050446	25195509	G	A	0.0343	0.0047	-7.29787	4.4e-13	766287	-0.0277	0.0424	0.653302	0.5133	80610	6.94978e-05	53.2588
14	rs10483389	30495719	T	C	0.0342	0.0042	8.14286	4.5e-16	782081	0.0001	0.0347	0.00288184	0.9979	80610	8.47745e-05	66.306
19	rs11672660	46180184	C	T	0.034	0.0021	-16.1905	1.7e-60	768426	-0.014	0.0168	0.833333	0.406	80610	0.000341012	262.131
2	rs4482463	205375909	C	A	0.0331	0.0033	-10.0303	2.8e-23	635414	0.0251	0.0253	-0.992095	0.3204	80610	0.000158308	100.607
10	rs7899106	87410904	G	A	0.0331	0.0037	-8.94595	1e-18	793689	-0.0107	0.032	0.334375	0.7368	80610	0.000100823	80.0297
1	rs1993709	72838529	G	A	0.0331	0.0021	-15.7619	1.9e-57	786001	0.0057	0.0181	-0.314917	0.7527	80610	0.000315978	248.437
5	rs16903285	87978252	C	T	0.0331	0.0026	-12.7308	7.6e-38	687944	-0.0027	0.0196	0.137755	0.8897	80610	0.000235534	162.072
2	rs10182181	25150296	G	A	0.0325	0.0016	-20.3125	6.7e-90	792111	0.0075	0.0136	-0.551471	0.582	80610	0.000520612	412.597
4	rs10938397	45182527	G	A	0.0324	0.0016	-20.25	3.4e-86	793518	0.0064	0.0137	-0.467153	0.6419	80610	0.000516498	410.061
3	rs9816226	185834499	T	A	0.0323	0.0021	-15.381	1.6e-52	778333	0.0449	0.0181	-2.48066	0.01301	80610	0.000303857	236.573
1	rs17391694	78623626	T	C	0.0317	0.0025	12.68	7.5e-38	767720	0.0442	0.0244	1.81148	0.07021	80610	0.000209385	160.782
13	rs12429545	54102206	A	G	0.0316	0.0025	12.64	9.6e-38	778918	-0.0187	0.0206	-0.907767	0.3643	80610	0.000205075	159.769
1	rs946526	46487168	C	T	0.0314	0.0043	-7.30233	1.7e-13	674813	-0.0026	0.0383	0.0678851	0.9466	80610	7.90141e-05	53.3238
11	rs17309825	27526105	C	T	0.0312	0.0042	-7.42857	6.8e-14	786406	-0.0019	0.037	0.0513514	0.9599	80610	7.01671e-05	55.1835
16	rs8061382	69419083	T	A	0.0307	0.0049	-6.26531	2.7e-10	672827	0.016	0.0409	-0.391198	0.6957	80610	5.83386e-05	39.2539
12	rs7138803	50247468	A	G	0.03	0.0017	17.6471	2.3e-71	795588	0.0289	0.0142	2.03521	0.04125	80610	0.000391279	311.418
15	rs13329567	68104367	C	T	0.0293	0.002	-14.65	1e-50	793953	0.0424	0.0163	-2.60123	0.009271	80610	0.000270248	214.622
6	rs1832931	51351356	C	T	0.029	0.0052	-5.57692	2.3e-08	690998	0.0495	0.0411	-1.20438	0.2285	80610	4.50083e-05	31.102
14	rs7144011	79940383	T	G	0.0282	0.002	14.1	5.2e-47	794117	0.0199	0.0169	1.17751	0.2383	80610	0.000250291	198.809
19	rs7254892	45389596	A	G	0.0281	0.0048	5.85417	4e-09	717789	-0.0501	0.0387	-1.29457	0.1956	80610	4.77433e-05	34.2712
1	rs2000	173457834	G	A	0.0281	0.0051	-5.5098	3.2e-08	668845	0.0502	0.0412	-1.21845	0.2228	80610	4.53865e-05	30.3578
19	rs3810291	47569003	A	G	0.0274	0.0018	15.2222	2.1e-52	763296	-0.0147	0.0152	-0.967105	0.3333	80610	0.000303481	231.715
10	rs12411886	104685299	A	C	0.0271	0.003	9.03333	1.5e-19	792405	-0.0713	0.0244	-2.92213	0.003425	80610	0.000102968	81.6009
16	rs7498665	28883241	G	A	0.0271	0.0017	-15.9412	5.6e-60	790299	0.0058	0.014	-0.414286	0.6812	80610	0.000321447	254.12
2	rs7567655	28273595	G	A	0.027	0.0045	-6	1.3e-09	781870	0.0166	0.0361	-0.459834	0.6462	80610	4.60413e-05	35.9999
6	rs16882001	90322237	G	A	0.0269	0.004	-6.725	1.5e-11	687690	0.0498	0.0301	-1.65449	0.09814	80610	6.57602e-05	45.2255
6	rs498240	31892592	G	A	0.0267	0.0033	-8.09091	1.6e-15	679278	-0.0304	0.028	1.08571	0.2777	80610	9.63619e-05	65.4626
5	rs40067	107439012	G	A	0.0266	0.0023	-11.5652	7.1e-30	681695	-0.0187	0.0182	1.02747	0.3028	80610	0.00019617	133.754
5	rs2307111	75003678	T	C	0.0265	0.0016	16.5625	1.6e-58	795430	-0.0064	0.0141	-0.453901	0.6521	80610	0.000344747	274.316
12	rs7975791	49413486	C	T	0.0264	0.0043	-6.13953	1.1e-09	770139	0.0507	0.0387	-1.31008	0.1901	80610	4.89419e-05	37.6938
11	rs7124681	47529947	A	C	0.0263	0.0016	16.4375	3.2e-58	795474	-0.0315	0.0138	-2.28261	0.02261	80610	0.000339546	270.191
20	rs17806379	51107290	C	T	0.0258	0.0022	-11.7273	1.5e-30	690043	-0.0254	0.018	1.41111	0.1579	80610	0.000199265	137.529
7	rs2245368	76608143	C	T	0.0257	0.0023	-11.1739	4.9e-28	678119	-0.015	0.0231	0.649351	0.5181	80610	0.000184088	124.856
18	rs11659764	53335512	T	A	0.0253	0.0039	-6.48718	8.9e-11	690582	-0.0234	0.0314	0.745223	0.4556	80610	6.09355e-05	42.0834
12	rs1689437	89758046	G	A	0.0251	0.0034	-7.38235	2.1e-13	781932	-0.0044	0.0288	0.152778	0.8794	80610	6.96932e-05	54.499
7	rs7779498	130408415	C	T	0.0249	0.0045	-5.53333	3.1e-08	671584	-0.0374	0.0366	1.02186	0.3065	80610	4.55883e-05	30.6177
6	rs2744974	34579431	T	C	0.0249	0.0018	13.8333	1.4e-45	789647	-0.0016	0.0144	-0.111111	0.9116	80610	0.000242279	191.361
9	rs1412235	28410996	C	G	0.0246	0.0017	14.4706	6e-45	790147	-0.0241	0.0151	-1.59603	0.1107	80610	0.000264941	209.397
6	rs280329	50655314	T	C	0.0245	0.0043	5.69767	1.7e-08	726011	0.0261	0.0357	0.731092	0.4647	80610	4.47129e-05	32.4634
19	rs2075650	45395619	A	G	0.0244	0.0023	10.6087	1.5e-25	779741	-0.0356	0.0201	-1.77114	0.07683	80610	0.000144315	112.544
1	rs2254542	39703114	C	A	0.0241	0.004	-6.025	1.1e-09	790396	0.0605	0.0351	-1.72365	0.08485	80610	4.5925e-05	36.3005
12	rs11611246	939480	T	G	0.024	0.002	12	5e-32	779823	-0.0212	0.0174	-1.21839	0.2236	80610	0.000184623	144
10	rs12762034	33969931	C	T	0.024	0.0032	-7.5	7.3e-14	692191	-0.02	0.0257	0.77821	0.4364	80610	8.12571e-05	56.2498
3	rs11713193	49924424	A	G	0.0239	0.0017	14.0588	2.4e-44	692159	0.0185	0.0136	1.36029	0.1736	80610	0.000285475	197.65
18	rs1787267	76742544	G	C	0.0237	0.0036	-6.58333	3.4e-11	692092	-0.0201	0.03	0.67	0.503	80610	6.26182e-05	43.3402
6	rs13191362	163033350	A	G	0.0236	0.0025	9.44	5.9e-21	792699	-0.014	0.0207	-0.676329	0.4977	80610	0.000112405	89.1134
3	rs12488237	56114861	C	T	0.0235	0.0036	-6.52778	4.5e-11	787551	0.0291	0.0321	-0.906542	0.3638	80610	5.41039e-05	42.6118
1	rs2820311	201841476	G	A	0.0235	0.0018	-13.0556	4.1e-38	691876	0.0102	0.0147	-0.693878	0.4889	80610	0.000246295	170.447
3	rs2122042	85866335	T	G	0.0235	0.002	11.75	2.3e-31	793383	0.0085	0.0169	0.502959	0.6154	80610	0.000173987	138.062
3	rs1006896	88104411	A	C	0.0234	0.0027	8.66667	5.5e-18	691892	-0.0026	0.0224	-0.116071	0.9057	80610	0.000108547	75.1109
17	rs8081039	75995829	T	C	0.0233	0.0038	6.13158	6.1e-10	677239	-0.0127	0.0294	-0.431973	0.6657	80610	5.55109e-05	37.5961
16	rs3814883	29994922	T	C	0.0232	0.0017	13.6471	1.1e-40	685519	-0.0171	0.014	-1.22143	0.2203	80610	0.000271607	186.242
5	rs13153166	71494931	A	C	0.0232	0.004	5.8	8.1e-09	724781	0.0278	0.0355	0.783099	0.4338	80610	4.64119e-05	33.6399
6	rs9688431	73922654	T	C	0.0231	0.0035	6.6	2.4e-11	789356	0.0042	0.0275	0.152727	0.8777	80610	5.51812e-05	43.5599
16	rs879620	4015729	T	C	0.0231	0.0018	12.8333	5.3e-38	688377	0.0009	0.0149	0.0604027	0.9508	80610	0.000239193	164.694
12	rs4766710	114437708	A	G	0.0229	0.0035	6.54286	3.7e-11	691939	-0.0222	0.0287	-0.773519	0.4396	80610	6.18643e-05	42.8089
14	rs2057316	101219048	T	C	0.0229	0.0042	5.45238	4.7e-08	691854	-0.0062	0.0337	-0.183976	0.8531	80610	4.29674e-05	29.7284
16	rs1477199	53712135	G	A	0.0228	0.0024	-9.5	9.4e-22	794442	0.0179	0.0203	-0.881773	0.3766	80610	0.000113589	90.2498
3	rs11708733	128039895	G	A	0.0227	0.0041	-5.53659	2.8e-08	683787	0.0006	0.0351	-0.017094	0.9861	80610	4.48274e-05	30.6537
6	rs17805532	18497348	T	C	0.0226	0.0039	5.79487	5.2e-09	679164	0.0293	0.0283	1.03534	0.3003	80610	4.94415e-05	33.5804
16	rs11074446	20255123	T	C	0.0225	0.0024	9.375	1.8e-20	773181	0.0183	0.0204	0.897059	0.3706	80610	0.000113661	87.8904
8	rs16906845	138215228	G	A	0.0225	0.0038	-5.92105	2.2e-09	692124	-0.0214	0.0273	0.783883	0.4329	80610	5.06515e-05	35.0588
11	rs17120367	117002828	T	C	0.0225	0.0037	6.08108	1.3e-09	691874	0.0114	0.0286	0.398601	0.6896	80610	5.34455e-05	36.9794
14	rs10132280	25928179	C	A	0.0223	0.0018	-12.3889	5.6e-35	786578	0.0142	0.0148	-0.959459	0.335	80610	0.000195091	153.484
11	rs4237643	43648368	T	G	0.0223	0.0019	11.7368	4.3e-33	692491	0.0078	0.0149	0.52349	0.6011	80610	0.000198885	137.753
14	rs10131890	97258752	C	A	0.0222	0.0039	-5.69231	1.6e-08	691777	0.0013	0.0308	-0.0422078	0.9673	80610	4.68371e-05	32.4023
7	rs17207196	75101065	C	T	0.0221	0.0018	-12.2778	2.1e-35	668894	0.0101	0.0151	-0.668874	0.5051	80610	0.000225312	150.743
2	rs4671328	58935282	T	G	0.0219	0.0017	12.8824	2.2e-36	679487	-0.0301	0.0137	-2.19708	0.02797	80610	0.000244176	165.955
12	rs10842240	24060075	C	G	0.0218	0.0027	8.07407	3.1e-16	691476	0.0317	0.0203	1.56158	0.1176	80610	9.42687e-05	65.1905
2	rs7560871	145616899	A	G	0.0218	0.0034	6.41176	9.6e-11	691571	0.0021	0.0262	0.0801527	0.936	80610	5.94419e-05	41.1106
17	rs4516268	1846831	C	A	0.0217	0.0021	-10.3333	5.2e-25	786617	0.0115	0.0179	-0.642458	0.52	80610	0.000135725	106.778
11	rs8176786	20959394	T	C	0.0216	0.004	5.4	5e-08	691266	-0.0634	0.0311	-2.03859	0.04149	80610	4.21817e-05	29.1599
3	rs1320903	131758077	A	G	0.0216	0.0018	12	9.2e-32	691519	0.0104	0.0146	0.712329	0.4774	80610	0.000208194	144
15	rs16965225	53143170	T	G	0.0216	0.0034	6.35294	1.7e-10	778398	0.0113	0.0277	0.407942	0.6843	80610	5.18472e-05	40.3598
8	rs17405819	76806584	T	C	0.0215	0.0018	11.9444	4.3e-33	795493	0.0385	0.0151	2.54967	0.01083	80610	0.000179315	142.669
10	rs12779943	27312657	T	C	0.0213	0.0032	6.65625	2e-11	692211	0.0075	0.0272	0.275735	0.783	80610	6.40019e-05	44.3055
6	rs1579557	40371918	T	C	0.0213	0.0019	11.2105	1.1e-29	692405	0.0004	0.0153	0.0261438	0.979	80610	0.000181473	125.676
3	rs7630302	131615881	G	C	0.0212	0.0029	-7.31034	5.6e-13	687614	-0.0056	0.0226	0.247788	0.8035	80610	7.77136e-05	53.441
8	rs17119937	14502274	C	T	0.0212	0.0036	-5.88889	5.6e-09	668272	0.0004	0.0287	-0.0139373	0.9888	80610	5.18909e-05	34.6789
2	rs930295	50233352	A	C	0.0211	0.0023	9.17391	1e-19	690522	-0.0233	0.0186	-1.25269	0.2098	80610	0.000121865	84.1604
19	rs11084553	31019780	A	G	0.021	0.0024	8.75	1.8e-18	691103	0.0539	0.0194	2.77835	0.005575	80610	0.000110771	76.5623
8	rs16907751	81375457	C	T	0.0209	0.003	-6.96667	1.6e-12	776010	-0.008	0.0225	0.355556	0.7227	80610	6.25397e-05	48.5343
1	rs11208662	65987164	C	G	0.0209	0.0031	6.74194	2e-11	691220	0.0006	0.0244	0.0245902	0.9812	80610	6.57543e-05	45.4536
6	rs9267677	31892641	C	T	0.0207	0.0028	-7.39286	1.6e-13	790710	0.0008	0.0224	-0.0357143	0.971	80610	6.91158e-05	54.6542
1	rs946824	243684019	T	C	0.0206	0.0026	7.92308	1.1e-15	689849	-0.0149	0.0207	-0.719807	0.4707	80610	9.09901e-05	62.775
1	rs11165643	96924097	T	C	0.0206	0.0017	12.1176	1.4e-35	792657	0.0082	0.0138	0.594203	0.5527	80610	0.000185213	146.837
7	rs13240600	99064466	A	G	0.0204	0.0024	8.5	3.5e-17	692233	-0.0409	0.0187	-2.18717	0.02871	80610	0.000104361	72.2498
20	rs4812405	35276585	C	A	0.0204	0.0033	-6.18182	1e-09	676993	-0.0392	0.03	1.30667	0.1917	80610	5.64448e-05	38.2148
5	rs6870983	87697533	C	T	0.0204	0.002	-10.2	6.5e-25	792455	0.0153	0.0163	-0.93865	0.3476	80610	0.000131271	104.04
12	rs7488867	103699685	C	T	0.0204	0.002	-10.2	8.4e-24	635746	0	0.0155	0	0.9975	80610	0.000163623	104.04
7	rs1814170	138794149	A	T	0.0203	0.0029	7	2.1e-12	686628	-0.0318	0.0226	-1.40708	0.159	80610	7.13581e-05	48.9999
2	rs6545709	59150222	G	A	0.0203	0.003	-6.76667	1.5e-11	681935	0.025	0.023	-1.08696	0.2781	80610	6.71394e-05	45.7876
18	rs12964689	21116998	A	G	0.0203	0.0017	11.9412	5.1e-32	692097	-0.0115	0.0136	-0.845588	0.3963	80610	0.000205986	142.591
14	rs10431745	102302372	A	G	0.0203	0.0033	6.15152	1.1e-09	690529	0.0132	0.0277	0.476534	0.635	80610	5.47972e-05	37.841
3	rs1454687	94038085	C	G	0.0202	0.0017	11.8824	5.2e-32	692324	-0.0025	0.0136	-0.183824	0.8518	80610	0.000203895	141.19
16	rs4889606	31011183	A	G	0.0202	0.0017	11.8824	2.8e-33	788888	0.0001	0.014	0.00714286	0.9944	80610	0.000178942	141.19
20	rs1409818	21381121	T	C	0.0201	0.0029	6.93103	2.5e-12	690984	-0.0539	0.0229	-2.35371	0.01863	80610	6.95181e-05	48.0391
19	rs895330	4060707	C	G	0.0201	0.0023	8.73913	5.5e-19	684271	0.0015	0.0176	0.0852273	0.9309	80610	0.000111599	76.3722
3	rs17619973	114417675	A	G	0.02	0.0032	6.25	2.4e-10	781150	-0.0548	0.0261	-2.09962	0.03595	80610	5.00039e-05	39.0624
18	rs8097672	1839601	T	A	0.02	0.0025	-8	8.4e-16	686063	-0.0311	0.0199	1.56281	0.118	80610	9.32772e-05	63.9998
16	rs455527	89644001	T	C	0.0199	0.0035	5.68571	1.1e-08	779790	0.06	0.0311	1.92926	0.05387	80610	4.14548e-05	32.3273
14	rs12147845	101144596	T	C	0.0199	0.0027	7.37037	4.5e-13	687445	0.0334	0.0214	1.56075	0.1188	80610	7.90144e-05	54.3222
9	rs10971721	33827694	C	T	0.0199	0.0028	-7.10714	5.7e-13	686442	-0.0235	0.0227	1.03524	0.3008	80610	7.35791e-05	50.5113
9	rs10962549	16719445	T	C	0.0198	0.0023	8.6087	2.5e-17	692271	0.001	0.0185	0.0540541	0.9588	80610	0.000107041	74.1094
3	rs10460960	42308735	A	G	0.0197	0.0025	7.88	8.1e-15	793248	-0.0238	0.0219	-1.08676	0.2779	80610	7.82725e-05	62.0942
2	rs4556997	100814858	A	C	0.0197	0.0024	8.20833	6.9e-17	792972	0.0079	0.0193	0.409326	0.6836	80610	8.49601e-05	67.3766
16	rs889398	69556715	C	T	0.0196	0.0016	-12.25	1.3e-32	789694	-0.024	0.0138	1.73913	0.08123	80610	0.00018999	150.062
20	rs8123881	15819495	G	A	0.0196	0.0024	-8.16667	4.4e-16	793018	0.0162	0.021	-0.771429	0.4407	80610	8.4095e-05	66.6943
1	rs12564992	174478100	G	A	0.0196	0.0026	-7.53846	5.3e-14	795119	0.0123	0.0212	-0.580189	0.5607	80610	7.14665e-05	56.8283
12	rs17608150	110046698	T	C	0.0196	0.0031	6.32258	1.3e-10	791472	-0.0107	0.0278	-0.384892	0.7001	80610	5.05046e-05	39.9749
8	rs1431659	73439070	A	G	0.0196	0.0019	10.3158	6e-24	689739	0.0045	0.0156	0.288462	0.772	80610	0.00015426	106.415
18	rs7243357	56883319	T	G	0.0194	0.0021	9.2381	9.1e-20	791550	0.0355	0.0176	2.01705	0.04412	80610	0.000107805	85.3422
20	rs1884897	6612832	G	A	0.0194	0.0017	-11.4118	1.3e-30	789534	0.01	0.0141	-0.70922	0.4767	80610	0.000164916	130.228
3	rs9827823	84221774	T	C	0.0193	0.0024	8.04167	1.2e-15	691925	-0.0095	0.0197	-0.482234	0.6291	80610	9.34528e-05	64.6682
10	rs7084454	21821274	A	G	0.0193	0.0019	10.1579	4e-25	678564	0.0028	0.0144	0.194444	0.844	80610	0.000152037	103.183
5	rs13174863	139080745	G	A	0.0192	0.0023	-8.34783	2.9e-16	773762	-0.0128	0.02	0.64	0.5206	80610	9.00534e-05	69.686
1	rs6692586	23299906	A	G	0.0192	0.0023	8.34783	1.1e-16	690921	-0.0024	0.018	-0.133333	0.8917	80610	0.00010085	69.686
11	rs10765208	89207232	T	G	0.0191	0.0035	5.45714	4.9e-08	688168	-0.0388	0.0279	-1.39068	0.1648	80610	4.3273e-05	29.7803
2	rs6545714	59307725	G	A	0.0191	0.0017	-11.2353	9.1e-31	793368	-0.0178	0.0139	1.28058	0.203	80610	0.000159083	126.232
14	rs8016771	102649451	G	T	0.019	0.0031	-6.12903	1.1e-09	691604	-0.0005	0.0242	0.0206612	0.985	80610	5.43129e-05	37.5649
2	rs11889536	220163543	A	G	0.0189	0.0024	7.875	6.4e-15	688977	0.0367	0.019	1.93158	0.05317	80610	9.00031e-05	62.0154
19	rs11880870	18830704	A	G	0.0189	0.0017	11.1176	1e-28	717350	0.0106	0.0143	0.741259	0.4598	80610	0.000172274	123.602
8	rs17450772	118895712	C	T	0.0189	0.003	-6.3	2.9e-10	525306	0.0069	0.0211	-0.327014	0.7419	80610	7.55503e-05	39.6898
17	rs11079849	47090785	C	T	0.0188	0.0019	-9.89474	4.8e-24	687694	-0.0375	0.0151	2.48344	0.01337	80610	0.000142348	97.9055
4	rs4148155	89054667	A	G	0.0188	0.0026	7.23077	5e-13	794889	-0.0404	0.0226	-1.78761	0.07372	80610	6.57709e-05	52.2839
1	rs12035349	77557339	G	A	0.0188	0.0026	-7.23077	1.1e-12	666990	0.0317	0.0225	-1.40889	0.1579	80610	7.83819e-05	52.2839
1	rs657452	49589847	A	G	0.0188	0.0017	11.0588	7.2e-29	767846	0.0177	0.0143	1.23776	0.2155	80610	0.000159248	122.297
8	rs2694047	116750548	G	A	0.0188	0.002	-9.4	3.9e-21	690295	0.0125	0.0161	-0.776398	0.4359	80610	0.000127987	88.3597
16	rs12325419	70368909	G	A	0.0188	0.0027	-6.96296	1.4e-12	692572	-0.0164	0.0225	0.728889	0.4655	80610	6.99992e-05	48.4827
20	rs2143253	41987392	G	A	0.0188	0.0026	-7.23077	1.1e-12	684760	0.0044	0.0208	-0.211538	0.831	80610	7.6348e-05	52.2839
9	rs7871866	131027982	C	G	0.0187	0.0024	7.79167	2.3e-14	683494	-0.0232	0.02	-1.16	0.2451	80610	8.88152e-05	60.7099
17	rs10491182	46120767	T	C	0.0187	0.0031	6.03226	2.8e-09	781486	-0.013	0.0254	-0.511811	0.6072	80610	4.65606e-05	36.388
9	rs4740619	15634326	T	C	0.0186	0.0016	11.625	2.3e-30	794491	-0.0204	0.0137	-1.48905	0.1359	80610	0.000170068	135.14
1	rs16864515	171435542	A	C	0.0186	0.0029	6.41379	1.7e-10	690508	0.0271	0.0238	1.13866	0.2549	80610	5.95711e-05	41.1366
2	rs7599312	213413231	G	A	0.0186	0.0019	-9.78947	6.9e-24	780823	-0.0147	0.0155	0.948387	0.3448	80610	0.000122719	95.8335
19	rs17513613	30286822	C	T	0.0186	0.0018	-10.3333	3.6e-26	789575	-0.0038	0.0146	0.260274	0.7923	80610	0.000135216	106.778
14	rs12885454	29736838	C	A	0.0185	0.0017	-10.8824	2.4e-27	793069	0.0389	0.0159	-2.44654	0.01423	80610	0.000149303	118.425
2	rs934515	79482643	A	G	0.0185	0.0027	6.85185	7.6e-12	686026	0.0232	0.0211	1.09953	0.2707	80610	6.84299e-05	46.9477
1	rs7551507	74995225	C	T	0.0184	0.0016	-11.5	9.3e-30	794579	0.0208	0.0137	-1.51825	0.1292	80610	0.000166413	132.25
16	rs12448257	3599655	A	G	0.0184	0.002	9.2	8.1e-20	779628	-0.0049	0.0172	-0.284884	0.7744	80610	0.000108553	84.6398
19	rs17724992	18454825	A	G	0.0183	0.0019	9.63158	1e-22	785851	0.0082	0.0155	0.529032	0.5958	80610	0.000118033	92.7671
1	rs11577094	38026600	T	C	0.0182	0.003	6.06667	6.9e-10	779686	0.0379	0.0261	1.45211	0.1464	80610	4.7202e-05	36.8044
15	rs7164727	73093991	T	C	0.0182	0.0017	10.7059	3.3e-25	791156	-0.0145	0.0148	-0.97973	0.3268	80610	0.00014485	114.616
1	rs11581304	177383443	C	T	0.0182	0.003	-6.06667	7.1e-10	690730	0.0089	0.0233	-0.381974	0.7023	80610	5.32806e-05	36.8043
11	rs4929923	8639200	C	T	0.0181	0.0017	-10.6471	7.2e-27	794933	0.0206	0.0141	-1.46099	0.1455	80610	0.000142583	113.36
12	rs3887080	121661966	A	G	0.0181	0.0026	6.96154	5.1e-12	690624	-0.018	0.0213	-0.84507	0.399	80610	7.01679e-05	48.4629
10	rs7903146	114758349	C	T	0.0181	0.0018	-10.0556	1.3e-23	795624	0.0076	0.0147	-0.517007	0.6083	80610	0.000127072	101.114
14	rs3803286	103246470	A	G	0.0181	0.0018	10.0556	4.1e-23	691435	0.0061	0.0145	0.42069	0.6725	80610	0.000146217	101.114
10	rs17094222	102395440	C	T	0.0181	0.002	-9.05	2.2e-19	791705	0.0023	0.018	-0.127778	0.9005	80610	0.00010344	81.9023
17	rs12939549	78611724	A	G	0.018	0.0016	11.25	2.7e-28	793950	-0.0109	0.0136	-0.801471	0.4243	80610	0.000159383	126.562
11	rs7947143	64090422	G	A	0.018	0.0024	-7.5	2.4e-14	690463	0.0116	0.0184	-0.630435	0.5293	80610	8.14604e-05	56.2498
4	rs1296328	137083193	A	C	0.0179	0.0018	9.94444	4.9e-24	683488	0.0158	0.0138	1.14493	0.2518	80610	0.000144666	98.8917
2	rs6710871	143960593	A	G	0.0179	0.0024	7.45833	1e-13	741157	0.0068	0.0193	0.352332	0.7262	80610	7.50483e-05	55.6266
3	rs716764	82646519	T	C	0.0179	0.0023	7.78261	6.3e-15	691701	0.0038	0.0184	0.206522	0.8363	80610	8.75576e-05	60.5688
11	rs12364470	134601012	G	T	0.0178	0.0022	-8.09091	1.1e-15	787411	-0.0305	0.0192	1.58854	0.1114	80610	8.31299e-05	65.4626
20	rs6019482	47495560	C	T	0.0178	0.0023	-7.73913	2.8e-14	685234	0.018	0.0201	-0.895522	0.3701	80610	8.73992e-05	59.894
17	rs11649864	56093061	A	G	0.0178	0.0031	5.74194	6.7e-09	663638	0.0193	0.0241	0.80083	0.424	80610	4.9678e-05	32.9697
8	rs7827182	8380471	C	G	0.0177	0.0018	9.83333	1.7e-22	582727	0.0164	0.0137	1.19708	0.2314	80610	0.000165907	96.6941
9	rs7865157	122631560	T	C	0.0177	0.0028	6.32143	3.7e-10	690934	-0.0144	0.0235	-0.612766	0.5421	80610	5.78321e-05	39.9603
8	rs6985109	10761585	G	A	0.0177	0.0017	-10.4118	1.5e-26	793993	0.0072	0.0136	-0.529412	0.5963	80610	0.000136513	108.405
3	rs10510419	12426936	G	T	0.0177	0.0023	-7.69565	2.2e-14	789318	0.0023	0.0191	-0.120419	0.9048	80610	7.5025e-05	59.2229
17	rs12602912	65870073	T	C	0.0176	0.0021	8.38095	9.9e-18	777510	0.0276	0.0168	1.64286	0.1007	80610	9.0332e-05	70.2402
4	rs2051559	3298800	C	T	0.0176	0.0026	-6.76923	5e-12	689307	0.0296	0.0204	-1.45098	0.1467	80610	6.64717e-05	45.8224
1	rs1361739	96289734	G	A	0.0176	0.0018	-9.77778	6.9e-22	689358	-0.0095	0.0145	0.655172	0.5129	80610	0.000138668	95.6047
19	rs2304130	19789528	A	G	0.0176	0.003	5.86667	2.9e-09	783847	0.0064	0.0259	0.247104	0.8047	80610	4.39069e-05	34.4177
15	rs5742914	74286929	T	C	0.0175	0.0027	6.48148	8.8e-11	679703	-0.0311	0.0227	-1.37004	0.1711	80610	6.1802e-05	42.0095
5	rs6235	95728898	G	C	0.0175	0.0019	-9.21053	1.5e-19	691708	0.018	0.0154	-1.16883	0.2409	80610	0.000122629	84.8335
3	rs12630999	136300927	A	G	0.0175	0.0019	9.21053	8.5e-21	789241	-0.0179	0.0154	-1.16234	0.2457	80610	0.000107476	84.8336
5	rs10058464	153138042	C	A	0.0175	0.0027	-6.48148	1.3e-10	692520	0.0189	0.0206	-0.917476	0.3591	80610	6.06583e-05	42.0095
8	rs1982441	28021769	T	G	0.0175	0.0026	6.73077	7e-12	687705	-0.0135	0.0209	-0.645933	0.5193	80610	6.58717e-05	45.3031
6	rs3800229	108996963	T	G	0.0175	0.0018	9.72222	1.4e-22	792474	-0.0065	0.0148	-0.439189	0.6623	80610	0.00011926	94.5214
3	rs6419734	78458928	T	C	0.0174	0.0025	6.96	1.9e-12	688250	-0.0121	0.0192	-0.630208	0.5293	80610	7.03788e-05	48.4415
3	rs2365389	61236462	C	T	0.0174	0.0017	-10.2353	1.3e-25	783625	0.0068	0.0139	-0.489209	0.6268	80610	0.00013367	104.761
1	rs6587552	151018861	A	G	0.0173	0.002	8.65	1.6e-17	689723	0.0039	0.0161	0.242236	0.8093	80610	0.00010847	74.8223
4	rs6849518	20120274	T	C	0.0173	0.0026	6.65385	2.6e-11	687979	-0.0037	0.0211	-0.175355	0.8603	80610	6.43491e-05	44.2735
11	rs7120873	49459474	T	C	0.0172	0.0027	6.37037	3.4e-10	691850	-0.0313	0.0246	-1.27236	0.2029	80610	5.86532e-05	40.5815
8	rs2170382	74689288	T	C	0.0172	0.0027	6.37037	2.4e-10	690485	0.0263	0.0211	1.24645	0.2113	80610	5.87692e-05	40.5815
1	rs17014375	209543560	G	T	0.0172	0.0025	-6.88	1.1e-11	690856	0.0197	0.02	-0.985	0.324	80610	6.85109e-05	47.3343
12	rs7134628	53785861	A	G	0.0172	0.0028	6.14286	1.2e-09	691228	-0.0201	0.0224	-0.897321	0.3697	80610	5.45878e-05	37.7346
6	rs10499276	154309808	T	C	0.0172	0.0025	6.88	2.2e-12	794584	0.0177	0.0205	0.863415	0.386	80610	5.95677e-05	47.3343
12	rs10772055	33379440	G	C	0.0172	0.0024	-7.16667	2.1e-12	792168	-0.0071	0.0203	0.349754	0.7256	80610	6.48319e-05	51.361
2	rs4639527	416815	G	A	0.0172	0.0019	-9.05263	3.3e-20	691706	0.0028	0.0156	-0.179487	0.8594	80610	0.000118461	81.9499
12	rs1895957	108376269	G	T	0.0171	0.0021	-8.14286	1.4e-16	686069	0.0201	0.0166	-1.21084	0.2257	80610	9.66371e-05	66.3059
1	rs9436446	50590638	A	G	0.0171	0.002	8.55	4e-17	692423	0.0114	0.0174	0.655172	0.5133	80610	0.000105564	73.1023
19	rs998732	19378671	A	G	0.0171	0.0022	7.77273	2e-14	793852	-0.0012	0.0181	-0.0662983	0.9452	80610	7.60982e-05	60.4151
21	rs427943	46570896	C	A	0.017	0.0017	-10	7.3e-23	712095	-0.033	0.0139	2.3741	0.01734	80610	0.000140411	99.9997
17	rs2279620	7792465	C	G	0.017	0.0028	6.07143	1.6e-09	674410	0.044	0.0242	1.81818	0.06822	80610	5.46555e-05	36.8621
1	rs17424278	57846394	C	A	0.017	0.0028	-6.07143	1.9e-09	680073	-0.0161	0.0219	0.73516	0.462	80610	5.42004e-05	36.8621
2	rs2890652	142959931	C	T	0.017	0.0023	-7.3913	2.5e-13	674785	-0.0123	0.0185	0.664865	0.506	80610	8.09546e-05	54.6312
7	rs702820	39058577	C	T	0.017	0.0027	-6.2963	1.9e-10	689651	-0.0029	0.0216	0.134259	0.8925	80610	5.74799e-05	39.6432
9	rs11138313	82240968	A	G	0.0169	0.0028	6.03571	3e-09	680335	-0.0166	0.0246	-0.674797	0.5006	80610	5.35441e-05	36.4297
11	rs4757144	13331226	A	G	0.0169	0.0018	9.38889	5.6e-22	690082	0.0077	0.0139	0.553957	0.5792	80610	0.000127724	88.151
1	rs977747	47684677	T	G	0.0169	0.0017	9.94118	1.3e-24	793546	0.0071	0.0139	0.510791	0.611	80610	0.000124523	98.8267
7	rs11496125	103417557	T	C	0.0169	0.0017	9.94118	3e-22	684574	-0.0058	0.0138	-0.42029	0.6707	80610	0.000144342	98.8267
5	rs7730898	170459675	A	G	0.0168	0.0018	9.33333	4.5e-20	792975	0.0449	0.0154	2.91558	0.003573	80610	0.000109841	87.1109
16	rs12448738	56489343	C	A	0.0168	0.0025	-6.72	2.8e-11	691932	0.0159	0.0201	-0.791045	0.4283	80610	6.526e-05	45.1583
13	rs1218822	28011963	A	G	0.0168	0.0017	9.88235	1.9e-22	794711	-0.0066	0.0145	-0.455172	0.65	80610	0.000122873	97.6607
3	rs7630080	53520140	A	G	0.0168	0.0031	5.41935	4.1e-08	783736	-0.0089	0.0272	-0.327206	0.7421	80610	3.74722e-05	29.3693
13	rs6561766	54691484	A	G	0.0168	0.0028	6	1.2e-09	683697	0.0054	0.0214	0.252336	0.7995	80610	5.26521e-05	35.9999
2	rs10497810	198895732	C	T	0.0167	0.0022	-7.59091	5.9e-14	691404	0.0229	0.0175	-1.30857	0.1903	80610	8.33335e-05	57.6217
3	rs17776719	11640481	G	A	0.0167	0.0025	-6.68	1.7e-11	688708	0.0183	0.0195	-0.938462	0.347	80610	6.47873e-05	44.6223
3	rs11710798	48570686	A	C	0.0167	0.0028	5.96429	2.9e-09	671320	-0.0113	0.0233	-0.484979	0.6278	80610	5.29864e-05	35.5726
4	rs6448587	28561990	A	C	0.0167	0.0023	7.26087	2.3e-13	691097	-0.0043	0.0172	-0.25	0.8005	80610	7.6279e-05	52.7201
3	rs2293605	184044433	C	T	0.0167	0.0027	-6.18519	3.6e-10	668940	-0.0028	0.0218	0.12844	0.8993	80610	5.71865e-05	38.2564
2	rs10197031	105454590	C	T	0.0166	0.0019	-8.73684	1.9e-18	691479	0.0313	0.0153	-2.04575	0.04152	80610	0.000110378	76.3322
9	rs7025938	103088321	G	C	0.0166	0.0019	-8.73684	3.7e-19	691581	0.0271	0.0144	-1.88194	0.05905	80610	0.000110362	76.3322
10	rs577525	99769388	C	T	0.0166	0.0017	-9.76471	9.7e-22	690616	0.0195	0.0138	-1.41304	0.1576	80610	0.000138045	95.3492
17	rs8067737	29349688	T	C	0.0166	0.003	5.53333	3.2e-08	649518	-0.0307	0.0245	-1.25306	0.2101	80610	4.7137e-05	30.6177
5	rs7715256	153537893	G	T	0.0166	0.0016	-10.375	2.2e-24	795302	-0.0142	0.0137	1.0365	0.2995	80610	0.000135327	107.64
2	rs1011407	60665768	A	G	0.0166	0.0027	6.14815	3.6e-10	691254	0.0186	0.0214	0.869159	0.3842	80610	5.46798e-05	37.7996
2	rs10192119	164581241	G	T	0.0166	0.0022	-7.54545	3e-14	795369	-0.0137	0.0181	0.756906	0.4506	80610	7.15766e-05	56.9337
11	rs2065418	30422068	T	G	0.0166	0.0018	9.22222	3.6e-20	691707	0.0047	0.0142	0.330986	0.7415	80610	0.000122941	85.0491
15	rs8033995	44013509	G	C	0.0166	0.0029	-5.72414	1.4e-08	692600	-0.0016	0.0224	0.0714286	0.9417	80610	4.73061e-05	32.7657
18	rs8092503	52479487	G	A	0.0165	0.0019	-8.68421	2.3e-17	777619	-0.0322	0.0169	1.90533	0.05622	80610	9.69732e-05	75.4153
7	rs6950442	114412664	G	A	0.0165	0.0022	-7.5	1.5e-14	692412	-0.0286	0.0169	1.69231	0.09023	80610	8.12312e-05	56.2498
4	rs2850969	102183594	C	T	0.0165	0.0024	-6.875	1.3e-11	691825	0.0125	0.0197	-0.634518	0.5258	80610	6.83155e-05	47.2655
1	rs2282231	39569571	T	C	0.0165	0.0021	7.85714	4.8e-15	689443	0.0068	0.0163	0.417178	0.6769	80610	8.95348e-05	61.7345
6	rs155510	104805862	T	G	0.0165	0.0021	7.85714	1.7e-14	692226	-0.004	0.0179	-0.223464	0.8224	80610	8.91749e-05	61.7345
5	rs10514222	81131428	A	G	0.0164	0.0029	5.65517	2.1e-08	687922	0.0538	0.0231	2.329	0.01978	80610	4.64871e-05	31.9809
4	rs1522569	171632637	T	G	0.0164	0.0022	7.45455	2.9e-13	689573	-0.0333	0.0174	-1.91379	0.05565	80610	8.058e-05	55.5701
11	rs10840606	2234690	G	A	0.0164	0.0024	-6.83333	3.2e-12	642006	-0.0273	0.0187	1.45989	0.1434	80610	7.27268e-05	46.6943
18	rs9964756	50441817	G	T	0.0164	0.0028	-5.85714	2.9e-09	691906	-0.0294	0.022	1.33636	0.1826	80610	4.95796e-05	34.306
3	rs9848399	125205106	A	G	0.0164	0.0026	6.30769	2.1e-10	692421	-0.0241	0.0207	-1.16425	0.2442	80610	5.74574e-05	39.7869
17	rs4986044	21261560	C	T	0.0164	0.0016	-10.25	3.3e-23	787219	0.0151	0.0136	-1.11029	0.2674	80610	0.000133443	105.062
7	rs7784465	6418275	C	T	0.0164	0.0025	-6.56	1.1e-10	685477	-0.0225	0.0208	1.08173	0.2775	80610	6.27751e-05	43.0335
13	rs9538141	59178258	A	G	0.0164	0.0017	9.64706	3.5e-21	676674	0.0115	0.0138	0.833333	0.4052	80610	0.000137515	93.0655
2	rs1528435	181550962	T	C	0.0164	0.0017	9.64706	9.1e-23	794198	0.0096	0.0141	0.680851	0.4968	80610	0.000117168	93.0655
14	rs9806058	35673470	A	T	0.0164	0.0026	6.30769	4e-10	690566	0.0134	0.0202	0.663366	0.5083	80610	5.76117e-05	39.7869
11	rs329651	133767622	T	G	0.0164	0.0021	7.80952	9e-15	779232	-0.009	0.0174	-0.517241	0.6046	80610	7.82615e-05	60.9885
2	rs2029085	187207393	G	A	0.0164	0.0028	-5.85714	3.6e-09	692040	-0.0015	0.0224	0.0669643	0.9456	80610	4.957e-05	34.306
15	rs7181498	95271404	T	C	0.0163	0.0018	9.05556	1e-19	690980	0.0074	0.0143	0.517483	0.6033	80610	0.000118662	82.0028
3	rs10433609	51311574	A	T	0.0162	0.0023	7.04348	1.7e-12	689684	-0.0562	0.0188	-2.98936	0.002832	80610	7.19272e-05	49.6104
14	rs9989141	94006257	T	C	0.0162	0.0017	9.52941	3.6e-21	752768	-0.0398	0.0145	-2.74483	0.006149	80610	0.00012062	90.8094
17	rs12150665	34914787	T	C	0.0162	0.0017	9.52941	1.6e-22	795501	-0.0349	0.014	-2.49286	0.01226	80610	0.000114141	90.8095
16	rs4483850	20375776	A	T	0.0162	0.0017	9.52941	5.2e-21	691672	-0.0102	0.0137	-0.744526	0.4554	80610	0.000131273	90.8094
7	rs2396625	113028634	T	A	0.0162	0.0018	-9	3.6e-20	678792	0.0064	0.0142	-0.450704	0.6515	80610	0.000119315	80.9998
6	rs9277972	33276770	T	A	0.0162	0.0022	-7.36364	1.9e-13	690910	-0.005	0.0175	0.285714	0.7742	80610	7.84746e-05	54.223
14	rs2010281	103862322	G	A	0.0161	0.0017	-9.47059	6.7e-21	794009	0.045	0.0141	-3.19149	0.001408	80610	0.000112948	89.6918
1	rs2481665	62594677	T	C	0.0161	0.0016	10.0625	7.2e-23	795247	0.0162	0.0137	1.18248	0.2373	80610	0.000127308	101.254
2	rs1445305	146047105	G	A	0.0161	0.0029	-5.55172	2e-08	687678	0.023	0.0235	-0.978723	0.3284	80610	4.48179e-05	30.8216
6	rs2281819	33771673	T	A	0.016	0.002	-8	5.1e-15	687785	0.0123	0.0162	-0.759259	0.4492	80610	9.30437e-05	63.9998
10	rs17636031	126594078	C	T	0.016	0.0019	-8.42105	1.2e-17	782807	-0.0106	0.0161	0.658385	0.5125	80610	9.05813e-05	70.9139
4	rs12502727	38344189	G	A	0.016	0.0028	-5.71429	9.9e-09	688681	0.0137	0.0225	-0.608889	0.5424	80610	4.74117e-05	32.653
2	rs7557796	86766153	T	C	0.016	0.0018	8.88889	2.3e-19	692414	0.0081	0.0143	0.566434	0.5721	80610	0.000114098	79.0121
11	rs1048932	115044850	C	A	0.016	0.0017	-9.41176	3.8e-22	795167	-0.0003	0.0138	0.0217391	0.9848	80610	0.000111387	88.5811
6	rs2478879	51152988	A	G	0.0159	0.0018	8.83333	3.8e-19	681168	0.0139	0.0139	1	0.3178	80610	0.000114537	78.0275
2	rs7561278	48954905	T	C	0.0159	0.0021	7.57143	5.7e-14	677253	0.0167	0.0171	0.976608	0.3275	80610	8.46385e-05	57.3264
14	rs17522122	33302882	T	G	0.0159	0.0017	9.35294	1.5e-21	774342	0.0107	0.0137	0.781022	0.4382	80610	0.000112957	87.4773
10	rs7083450	103984060	T	C	0.0159	0.0023	6.91304	1.7e-12	795609	0.0117	0.0183	0.639344	0.5237	80610	6.00638e-05	47.79
1	rs12022461	33232525	G	A	0.0159	0.0023	-6.91304	2.4e-12	692241	0.0052	0.0175	-0.297143	0.7661	80610	6.90321e-05	47.79
16	rs2516739	2097158	G	A	0.0159	0.0021	-7.57143	1.4e-14	761216	0.005	0.017	-0.294118	0.7664	80610	7.53035e-05	57.3264
13	rs7332115	33147548	T	G	0.0159	0.0017	9.35294	3.6e-21	795567	-0.001	0.014	-0.0714286	0.9428	80610	0.000109944	87.4773
8	rs11781222	23389571	T	C	0.0158	0.0024	6.58333	5.3e-11	789828	0.0367	0.0206	1.78155	0.07451	80610	5.487e-05	43.3402
14	rs1955540	40801751	C	T	0.0158	0.0022	-7.18182	6.2e-13	690251	0.031	0.0176	-1.76136	0.07868	80610	7.47187e-05	51.5784
3	rs33485	42417982	C	T	0.0158	0.002	-7.9	1.1e-15	690171	0.0243	0.0154	-1.57792	0.1135	80610	9.04187e-05	62.4098
11	rs7102454	65594820	C	T	0.0158	0.0018	-8.77778	2.4e-18	691134	0.016	0.0144	-1.11111	0.2651	80610	0.00011147	77.0492
6	rs2246012	131898208	C	T	0.0158	0.0022	-7.18182	3.1e-13	795598	0.0067	0.0189	-0.354497	0.7217	80610	6.48257e-05	51.5784
7	rs4722398	3125220	T	C	0.0158	0.0025	6.32	3.6e-10	692509	-0.0004	0.0207	-0.0193237	0.9863	80610	5.76745e-05	39.9423
7	rs13227658	113353254	C	T	0.0157	0.0017	-9.23529	1.7e-19	688960	0.0284	0.0142	-2	0.04622	80610	0.000123781	85.2904
12	rs12299814	90216146	C	A	0.0157	0.002	-7.85	5.2e-15	687962	-0.0134	0.0162	0.82716	0.4064	80610	8.95645e-05	61.6223
7	rs10263780	19778086	G	A	0.0157	0.0027	-5.81481	8.3e-09	544806	0.0066	0.0199	-0.331658	0.7403	80610	6.20587e-05	33.8119
12	rs2733287	41880909	C	A	0.0157	0.0017	-9.23529	6.8e-20	681730	0.004	0.0136	-0.294118	0.7708	80610	0.000125093	85.2904
19	rs3826705	42637232	C	T	0.0157	0.0027	-5.81481	6.6e-09	690844	0.004	0.0214	-0.186916	0.8509	80610	4.89407e-05	33.812
17	rs16966801	39573713	G	A	0.0156	0.0022	-7.09091	1.1e-12	692286	-0.0374	0.017	2.2	0.02782	80610	7.26251e-05	50.2808
7	rs1852006	77829768	G	A	0.0156	0.0018	-8.66667	4.9e-18	692290	-0.0232	0.0142	1.6338	0.1027	80610	0.000108485	75.1109
8	rs12675063	132879047	T	A	0.0156	0.0026	-6	1.3e-09	789771	0.0325	0.0216	-1.50463	0.1323	80610	4.55808e-05	35.9999
2	rs4500930	228985505	T	C	0.0156	0.0018	8.66667	6.5e-18	680852	-0.0183	0.0146	-1.25342	0.2112	80610	0.000110307	75.1109
8	rs6471941	62117973	A	G	0.0156	0.0021	7.42857	3.1e-13	793986	-0.0126	0.0184	-0.684783	0.4938	80610	6.94972e-05	55.1835
1	rs7536433	78023173	C	T	0.0156	0.002	-7.8	9.8e-15	789929	0.0106	0.0166	-0.638554	0.5245	80610	7.70136e-05	60.8398
7	rs13227433	74094721	G	T	0.0156	0.002	-7.8	1.4e-14	663356	0.0088	0.0158	-0.556962	0.5776	80610	9.1707e-05	60.8398
7	rs213533	26856230	C	A	0.0156	0.0025	-6.24	4.8e-10	688928	-0.0097	0.0201	0.482587	0.6286	80610	5.65159e-05	38.9375
9	rs16916303	30823761	A	G	0.0156	0.0028	5.57143	1.7e-08	667782	-0.0052	0.0221	-0.235294	0.8129	80610	4.64813e-05	31.0407
3	rs7652415	9505238	T	C	0.0156	0.0026	6	9.7e-10	680377	0.0045	0.0199	0.226131	0.8211	80610	5.2909e-05	35.9999
16	rs11866815	387867	C	T	0.0156	0.0019	-8.21053	1e-16	792501	-0.0034	0.0157	0.216561	0.8275	80610	8.50561e-05	67.4126
13	rs9507983	28620036	C	T	0.0156	0.0018	-8.66667	1.4e-18	692568	-0.0028	0.0139	0.201439	0.841	80610	0.000108441	75.1109
5	rs10942267	80841914	A	G	0.0156	0.0019	8.21053	3.9e-17	689084	-0.0013	0.0148	-0.0878378	0.9325	80610	9.78199e-05	67.4125
3	rs6804842	25106437	G	A	0.0156	0.0017	-9.17647	3.6e-21	789179	-0.0006	0.0137	0.0437956	0.9671	80610	0.000106691	84.2074
2	rs2162524	230817437	C	T	0.0155	0.0018	-8.61111	4.1e-17	691302	-0.0225	0.0146	1.5411	0.1219	80610	0.000107252	74.151
19	rs2074881	1970021	C	T	0.0155	0.0024	-6.45833	4.9e-11	682201	-0.0242	0.0189	1.28042	0.2011	80610	6.11367e-05	41.7099
16	rs12449219	77261943	G	C	0.0155	0.0026	-5.96154	2e-09	688129	-0.0211	0.0196	1.07653	0.2808	80610	5.16445e-05	35.5398
1	rs10920678	190239907	A	G	0.0155	0.0016	9.6875	1.5e-21	788624	0.0042	0.0138	0.304348	0.7609	80610	0.000118988	93.8474
8	rs1394	9511654	G	A	0.0154	0.0017	-9.05882	2.8e-19	783284	0.0255	0.0143	-1.78322	0.07459	80610	0.000104756	82.0621
17	rs1000940	5283252	G	A	0.0154	0.0018	-8.55556	1.1e-17	794558	-0.0235	0.0148	1.58784	0.1119	80610	9.21151e-05	73.1973
3	rs4682718	44226332	G	A	0.0154	0.0023	-6.69565	9.9e-12	687043	-0.0283	0.018	1.57222	0.1167	80610	6.52489e-05	44.8316
21	rs13047416	40309436	C	G	0.0154	0.0018	8.55556	2.2e-17	683228	0.0203	0.0144	1.40972	0.159	80610	0.000107123	73.1973
13	rs9514131	104090848	G	T	0.0154	0.0026	-5.92308	5.6e-09	684854	-0.0283	0.0214	1.32243	0.1874	80610	5.12241e-05	35.0827
9	rs10813054	29321292	T	A	0.0154	0.0026	-5.92308	5.7e-09	692528	-0.0276	0.0213	1.29577	0.1956	80610	5.06565e-05	35.0827
8	rs13263601	14095900	C	A	0.0154	0.0018	-8.55556	2.2e-17	686196	-0.0172	0.0144	1.19444	0.2326	80610	0.00010666	73.1973
15	rs12593036	81058652	A	G	0.0154	0.0019	8.10526	3.8e-16	686055	-0.0081	0.015	-0.54	0.5871	80610	9.57489e-05	65.6951
9	rs9650755	96484342	G	A	0.0154	0.002	-7.7	2.8e-15	691183	0.0053	0.0153	-0.346405	0.7284	80610	8.57731e-05	59.2898
1	rs6690764	92976590	G	A	0.0154	0.0022	-7	6.3e-12	733760	0.0054	0.0169	-0.319527	0.75	80610	6.67749e-05	48.9999
13	rs2479958	111984244	A	G	0.0154	0.0018	8.55556	1.5e-17	664268	-0.0029	0.0137	-0.211679	0.8303	80610	0.000110181	73.1973
3	rs6804181	116937546	A	T	0.0153	0.0023	6.65217	5.5e-11	687538	-0.0259	0.0185	-1.4	0.1614	80610	6.4358e-05	44.2513
19	rs273504	18215247	G	A	0.0153	0.0018	-8.5	4.4e-18	690672	0.0123	0.0137	-0.89781	0.3678	80610	0.000104597	72.2498
15	rs17236194	59002755	C	T	0.0153	0.0024	-6.375	8.3e-11	790933	-0.0119	0.0208	0.572115	0.5679	80610	5.13805e-05	40.6405
2	rs12468863	26940294	C	T	0.0153	0.0016	-9.5625	5.1e-21	784269	-0.0034	0.0137	0.248175	0.8016	80610	0.000116581	91.4412
3	rs355777	154034950	C	G	0.0153	0.0017	9	1.4e-18	689978	-0.0007	0.014	-0.05	0.9599	80610	0.000117381	80.9998
1	rs7535528	2444414	G	A	0.0152	0.0018	-8.44444	1.4e-16	632868	0.0208	0.014	-1.48571	0.1383	80610	0.000112663	71.3084
6	rs13201877	137675541	G	A	0.0152	0.0024	-6.33333	2.7e-10	790570	-0.0239	0.0205	1.16585	0.2443	80610	5.07344e-05	40.111
19	rs29941	34309532	G	A	0.0152	0.0018	-8.44444	5.1e-18	794542	-0.0141	0.0146	0.965753	0.3329	80610	8.97401e-05	71.3085
4	rs10939792	18483405	G	C	0.0152	0.0019	-8	1.4e-15	636727	-0.0138	0.0144	0.958333	0.3384	80610	0.000100504	63.9998
10	rs10886017	118672531	A	C	0.0152	0.0019	8	1.4e-15	786354	0.0062	0.0157	0.394904	0.6901	80610	8.13817e-05	63.9998
6	rs13209872	97753223	G	C	0.0152	0.0018	-8.44444	1.4e-16	686531	-0.0053	0.0149	0.355705	0.7215	80610	0.000103857	71.3084
3	rs8192675	170724883	C	T	0.0152	0.0018	-8.44444	1.4e-17	795515	0.005	0.0148	-0.337838	0.7343	80610	8.96303e-05	71.3085
7	rs215634	32369148	A	G	0.0152	0.0018	8.44444	2.6e-17	681296	0.001	0.0139	0.0719424	0.9427	80610	0.000104655	71.3084
2	rs6548221	295255	A	G	0.0151	0.002	7.55	1.7e-14	795394	0.0296	0.0163	1.81595	0.06982	80610	7.16606e-05	57.0024
4	rs17001561	77096118	A	G	0.0151	0.0023	6.56522	3.8e-11	794327	0.0076	0.0184	0.413043	0.6782	80610	5.42594e-05	43.102
7	rs4722672	27231762	C	T	0.0151	0.0021	-7.19048	1.8e-12	784309	0.006	0.0178	-0.337079	0.7346	80610	6.59173e-05	51.7028
22	rs4820408	40604945	T	G	0.0151	0.0017	8.88235	2.1e-19	794185	-0.0011	0.0138	-0.0797101	0.9352	80610	9.93325e-05	78.896
2	rs17203016	208255518	G	A	0.015	0.002	-7.5	2.1e-13	786272	0.0434	0.0178	-2.4382	0.01486	80610	7.1535e-05	56.2499
20	rs4911442	33355046	A	G	0.015	0.0024	6.25	5.4e-10	795055	0.0488	0.023	2.12174	0.0338	80610	4.91294e-05	39.0624
3	rs17535749	10027724	A	G	0.015	0.0027	5.55556	2.5e-08	777038	-0.0459	0.0238	-1.92857	0.05402	80610	3.97187e-05	30.8641
2	rs429343	147903382	A	G	0.015	0.0017	8.82353	6.8e-18	689345	-0.013	0.0139	-0.935252	0.3491	80610	0.000112927	77.8544
8	rs4841659	11828200	T	C	0.0149	0.0017	8.76471	9.2e-18	687488	0.0193	0.0136	1.41912	0.1566	80610	0.000111728	76.8198
21	rs8126575	46435610	T	G	0.0149	0.0025	5.96	4.1e-09	743423	-0.0246	0.0195	-1.26154	0.2075	80610	4.77789e-05	35.5215
3	rs11915371	70539559	C	A	0.0149	0.0021	-7.09524	2.6e-12	690829	0.0211	0.0168	-1.25595	0.2079	80610	7.28671e-05	50.3423
2	rs7601895	55281901	C	G	0.0149	0.0019	7.84211	1.7e-15	679924	0.0154	0.0151	1.01987	0.3063	80610	9.04411e-05	61.4984
6	rs7770443	34246714	A	C	0.0149	0.0025	5.96	1.3e-09	690271	-0.0145	0.0191	-0.759162	0.447	80610	5.14577e-05	35.5215
3	rs7615297	156299313	C	G	0.0149	0.0024	6.20833	5.7e-10	689710	0.0084	0.0195	0.430769	0.6654	80610	5.58804e-05	38.5433
1	rs905938	154991389	C	T	0.0149	0.0019	-7.84211	1.2e-15	795227	-0.0042	0.0157	0.267516	0.7888	80610	7.73287e-05	61.4985
20	rs6014523	54394975	T	C	0.0149	0.0022	6.77273	1.4e-11	691275	0.0037	0.0177	0.20904	0.8355	80610	6.6351e-05	45.8697
2	rs7600699	156018263	G	C	0.0149	0.0024	-6.20833	6.4e-10	691202	-0.0031	0.0191	0.162304	0.8727	80610	5.57598e-05	38.5433
13	rs962796	54385284	T	C	0.0148	0.0022	6.72727	5.9e-12	692479	-0.0408	0.0169	-2.4142	0.01605	80610	6.53496e-05	45.2561
5	rs7730004	43191033	T	C	0.0148	0.0018	8.22222	9.1e-16	690164	-0.0215	0.0146	-1.4726	0.1407	80610	9.79453e-05	67.6047
13	rs1927790	96922191	C	T	0.0148	0.0016	-9.25	1.8e-19	794326	-0.0175	0.0137	1.27737	0.2025	80610	0.000107706	85.5623
13	rs1045411	31033232	C	T	0.0148	0.0019	-7.78947	2.3e-15	776153	-0.018	0.0159	1.13208	0.2555	80610	7.81691e-05	60.6757
4	rs11945861	65700865	G	A	0.0148	0.002	-7.4	5e-13	682451	0.0182	0.0161	-1.13043	0.2594	80610	8.02338e-05	54.7598
14	rs17096510	98616999	A	C	0.0148	0.0026	5.69231	8.3e-09	688644	-0.012	0.0195	-0.615385	0.5377	80610	4.70502e-05	32.4023
16	rs756717	72996162	G	A	0.0148	0.0017	-8.70588	5.4e-18	771976	0.0041	0.014	-0.292857	0.7699	80610	9.81701e-05	75.7922
8	rs7009017	15173560	C	G	0.0148	0.0027	5.48148	2.5e-08	688662	0.0061	0.021	0.290476	0.7704	80610	4.36286e-05	30.0466
3	rs6443750	181329682	C	T	0.0148	0.0021	-7.04762	3.2e-12	776837	0.0043	0.0178	-0.241573	0.8079	80610	6.39333e-05	49.6688
11	rs592483	69445173	C	T	0.0147	0.0017	-8.64706	2e-18	781871	0.0222	0.0139	-1.59712	0.11	80610	9.56225e-05	74.7714
1	rs284227	82379446	C	T	0.0147	0.0019	-7.73684	3.5e-15	792227	0.02	0.0159	-1.25786	0.2094	80610	7.55518e-05	59.8586
6	rs9294260	83433228	A	G	0.0147	0.0016	9.1875	1.8e-19	783533	0.0098	0.0137	0.715328	0.4724	80610	0.000107719	84.4099
11	rs7925214	130794253	T	C	0.0147	0.0018	8.16667	4.4e-17	677603	-0.0069	0.0139	-0.496403	0.6224	80610	9.84173e-05	66.6942
4	rs16876869	25118707	T	C	0.0147	0.0025	5.88	5.8e-09	691860	-0.0037	0.0198	-0.186869	0.8521	80610	4.99706e-05	34.5743
20	rs6121381	30785593	T	A	0.0147	0.0024	-6.125	9.4e-10	691119	0.003	0.0192	-0.15625	0.8742	80610	5.42795e-05	37.5155
20	rs6138482	25059442	T	C	0.0147	0.002	7.35	5.8e-13	795349	-0.0027	0.0175	-0.154286	0.8763	80610	6.79184e-05	54.0224
1	rs12041258	195047936	T	C	0.0146	0.002	7.3	9.5e-13	688602	0.0231	0.0163	1.41718	0.1583	80610	7.73827e-05	53.2898
1	rs12033257	112318484	A	G	0.0146	0.0018	8.11111	2.4e-15	664083	0.0159	0.0143	1.11189	0.2666	80610	9.90593e-05	65.7899
15	rs11629783	66741387	C	G	0.0146	0.002	7.3	9.8e-13	690824	0.0111	0.0164	0.676829	0.497	80610	7.71338e-05	53.2898
3	rs3774583	53803263	G	A	0.0146	0.002	-7.3	5.6e-13	687070	-0.0103	0.0158	0.651899	0.5127	80610	7.75552e-05	53.2898
8	rs2543132	15536311	C	G	0.0146	0.0022	6.63636	5e-11	688326	0.0101	0.0169	0.597633	0.5489	80610	6.39791e-05	44.0412
6	rs6901756	41825590	T	C	0.0146	0.0025	5.84	2.9e-09	795378	-0.0106	0.0209	-0.507177	0.6128	80610	4.28779e-05	34.1055
18	rs16940823	22137319	C	A	0.0146	0.0023	-6.34783	9e-11	684252	-0.0053	0.0181	0.292818	0.7685	80610	5.88855e-05	40.2948
1	rs12035149	107885018	G	C	0.0146	0.0021	-6.95238	3.9e-12	691352	0.0044	0.0177	-0.248588	0.8014	80610	6.99097e-05	48.3355
6	rs901630	98539519	C	T	0.0146	0.0017	-8.58824	1.9e-18	794597	0.0028	0.0141	-0.198582	0.8437	80610	9.28155e-05	73.7576
13	rs7987314	53485153	G	T	0.0146	0.0026	-5.61538	1.4e-08	793677	0.0035	0.021	-0.166667	0.8664	80610	3.97281e-05	31.5325
14	rs6574695	82506639	G	C	0.0146	0.0026	-5.61538	1.6e-08	680356	-0.0022	0.0195	0.112821	0.9115	80610	4.6345e-05	31.5325
15	rs7181610	35826859	A	T	0.0145	0.0025	5.8	7.8e-09	667503	0.0355	0.0197	1.80203	0.07181	80610	5.03942e-05	33.6399
14	rs1951455	91512339	C	T	0.0145	0.0019	-7.63158	4.5e-14	690040	0.0243	0.0151	-1.60927	0.1083	80610	8.43952e-05	58.2408
6	rs2357760	120213880	A	G	0.0145	0.0017	8.52941	6.8e-17	791053	-0.015	0.0144	-1.04167	0.2993	80610	9.19587e-05	72.7507
9	rs11792069	140646121	A	G	0.0145	0.0024	6.04167	6.5e-10	644252	0.0196	0.0205	0.956098	0.3382	80610	5.66543e-05	36.5016
15	rs11855853	78012618	C	T	0.0145	0.002	-7.25	2.4e-13	682564	-0.014	0.0157	0.89172	0.375	80610	7.70015e-05	52.5623
8	rs2467210	85679207	G	A	0.0145	0.002	-7.25	7.9e-13	691143	-0.0123	0.0162	0.759259	0.4479	80610	7.60458e-05	52.5623
9	rs10732321	10387163	C	G	0.0145	0.0025	5.8	5.1e-09	678153	-0.0127	0.0194	-0.654639	0.5143	80610	4.96029e-05	33.6399
9	rs16914051	28943416	C	T	0.0145	0.0024	-6.04167	1.1e-09	692560	0.0117	0.0186	-0.629032	0.5282	80610	5.27027e-05	36.5016
2	rs12477088	67841326	T	C	0.0145	0.0017	8.52941	8.9e-17	690936	0.0081	0.0138	0.586957	0.5583	80610	0.000105282	72.7507
3	rs488029	173119378	A	G	0.0145	0.0017	8.52941	5.1e-17	678051	0.0046	0.0146	0.315068	0.755	80610	0.000107283	72.7507
17	rs4969387	79081724	G	C	0.0145	0.002	-7.25	4.3e-13	678051	0.0009	0.0165	-0.0545455	0.9582	80610	7.7514e-05	52.5623
1	rs995258	97431052	A	C	0.0144	0.0017	8.47059	4.5e-17	692419	-0.0409	0.0137	-2.9854	0.002777	80610	0.000103613	71.7507
12	rs2271189	56494991	G	A	0.0144	0.0018	-8	5e-16	675192	-0.0394	0.0139	2.83453	0.00457	80610	9.47789e-05	63.9998
1	rs12042959	243533273	A	G	0.0144	0.0024	6	3.4e-09	685384	0.0247	0.0196	1.2602	0.2077	80610	5.25225e-05	35.9999
7	rs6461115	2103668	A	G	0.0144	0.0019	7.57895	1.2e-13	791735	-0.0196	0.0159	-1.2327	0.2154	80610	7.25448e-05	57.4403
12	rs11246991	132688115	T	C	0.0144	0.0026	5.53846	4.8e-08	641135	0.0196	0.019	1.03158	0.302	80610	4.78419e-05	30.6745
17	rs3930349	31475545	C	A	0.0144	0.0021	-6.85714	4.2e-12	691857	0.0156	0.016	-0.975	0.3291	80610	6.7958e-05	47.0203
19	rs3957285	1891992	A	G	0.0144	0.0018	8	2.9e-16	681716	-0.0128	0.0145	-0.882759	0.3775	80610	9.38719e-05	63.9998
14	rs217671	62360464	G	A	0.0144	0.0019	-7.57895	1.3e-13	691456	-0.0129	0.0156	0.826923	0.4075	80610	8.30648e-05	57.4403
6	rs3813680	24848086	A	G	0.0144	0.0024	6	1.6e-09	692399	0.016	0.0196	0.816327	0.4145	80610	5.19904e-05	35.9999
18	rs12454712	60845884	C	T	0.0144	0.0018	-8	4.4e-16	715252	0.0045	0.0144	-0.3125	0.7524	80610	8.94709e-05	63.9998
9	rs11792311	29672405	G	A	0.0144	0.002	-7.2	1.3e-12	682503	-0.0047	0.0162	0.290123	0.7701	80610	7.59499e-05	51.8398
2	rs13417156	62848319	C	T	0.0144	0.0017	-8.47059	2.6e-17	741230	0.0004	0.0139	-0.028777	0.9748	80610	9.67904e-05	71.7507
1	rs12044597	1708801	G	A	0.0143	0.0016	-8.9375	1.7e-18	789125	0.033	0.0139	-2.3741	0.01744	80610	0.000101214	79.8787
6	rs853681	28296650	A	C	0.0143	0.0024	5.95833	1.7e-09	686719	0.0385	0.0194	1.98454	0.04682	80610	5.16949e-05	35.5016
9	rs17820822	11831420	T	G	0.0143	0.0018	7.94444	2.9e-15	690065	0.0171	0.0141	1.21277	0.2273	80610	9.14529e-05	63.114
6	rs17757975	38214150	T	C	0.0143	0.0024	5.95833	4.2e-09	690716	-0.0172	0.0192	-0.895833	0.3689	80610	5.13958e-05	35.5016
2	rs10929925	6155557	C	A	0.0143	0.0016	-8.9375	1.8e-18	787036	0.01	0.0137	-0.729927	0.4687	80610	0.000101483	79.8787
12	rs1819844	68205604	A	G	0.0143	0.0021	6.80952	2.6e-11	793238	0.0107	0.0181	0.59116	0.5553	80610	5.84527e-05	46.3695
4	rs3209570	38699657	G	A	0.0143	0.0018	-7.94444	9.8e-16	674149	0.0078	0.0143	-0.545455	0.5852	80610	9.36118e-05	63.114
6	rs4711986	51789259	A	G	0.0143	0.0018	7.94444	1.7e-15	687827	-0.0072	0.0144	-0.5	0.6175	80610	9.17504e-05	63.114
4	rs1485038	94409429	T	C	0.0143	0.0022	6.5	7.4e-11	683869	0.0079	0.0179	0.441341	0.6596	80610	6.1777e-05	42.2499
9	rs10858334	137989785	G	C	0.0143	0.0026	-5.5	2.7e-08	672640	-0.0057	0.0206	0.276699	0.7823	80610	4.497e-05	30.2499
13	rs12430890	59317339	A	G	0.0143	0.0025	5.72	1.5e-08	688553	0.0045	0.0209	0.215311	0.831	80610	4.75154e-05	32.7183
14	rs3007105	47367616	T	C	0.0142	0.0017	8.35294	1.1e-17	785488	-0.0305	0.014	-2.17857	0.02983	80610	8.88179e-05	69.7714
8	rs2440452	6264879	T	G	0.0142	0.0026	5.46154	4.3e-08	692117	0.0239	0.0197	1.2132	0.2252	80610	4.30955e-05	29.8283
15	rs12148330	41995199	A	T	0.0142	0.0022	6.45455	1.5e-10	692532	0.0187	0.0176	1.0625	0.2903	80610	6.01541e-05	41.661
2	rs4372836	28973883	T	C	0.0142	0.0018	7.88889	7.3e-16	794417	0.0104	0.0148	0.702703	0.4828	80610	7.83338e-05	62.2344
20	rs6512302	62691550	C	G	0.0142	0.002	7.1	2.1e-12	686053	-0.0095	0.0165	-0.575758	0.5638	80610	7.34729e-05	50.4099
3	rs1199334	138091140	A	G	0.0142	0.0021	6.7619	7.3e-12	793336	0.0094	0.0172	0.546512	0.5858	80610	5.7631e-05	45.7232
2	rs4673553	211608379	G	T	0.0142	0.0017	-8.35294	2.1e-16	686078	-0.0069	0.0137	0.50365	0.616	80610	0.000101686	69.7714
2	rs7573263	174980833	T	C	0.0142	0.0018	7.88889	1.6e-15	681572	0.0058	0.0142	0.408451	0.6837	80610	9.1302e-05	62.2344
2	rs17551974	142293146	C	A	0.0141	0.0022	-6.40909	1.9e-10	691115	-0.0287	0.0175	1.64	0.1009	80610	5.94315e-05	41.0763
9	rs13290794	37183628	G	A	0.0141	0.0018	-7.83333	1.9e-15	688742	-0.0182	0.0141	1.29078	0.1952	80610	8.90836e-05	61.3609
4	rs4864201	130731284	T	C	0.0141	0.0017	8.29412	1.5e-16	795263	0.0171	0.0143	1.1958	0.2313	80610	8.64952e-05	68.7922
20	rs4012234	32553047	G	T	0.0141	0.0018	-7.83333	9.9e-16	689653	-0.016	0.0143	1.11888	0.2611	80610	8.8966e-05	61.3609
3	rs17804073	90124806	T	A	0.0141	0.0018	-7.83333	1.3e-15	675279	0.0139	0.0139	-1	0.3181	80610	9.08595e-05	61.3609
18	rs7235205	63373762	G	A	0.0141	0.0019	-7.42105	4.4e-14	789016	0.0144	0.0152	-0.947368	0.3417	80610	6.97935e-05	55.0719
3	rs1436344	104606144	C	G	0.0141	0.0017	8.29412	4.1e-16	692017	0.0125	0.0138	0.905797	0.3652	80610	9.93986e-05	68.7922
13	rs1336486	40784814	G	T	0.0141	0.0018	-7.83333	1.8e-14	688180	-0.0125	0.0146	0.856164	0.3917	80610	8.91564e-05	61.3609
3	rs1452075	62481063	T	C	0.0141	0.0018	7.83333	1.3e-14	783729	0.0126	0.0152	0.828947	0.4084	80610	7.82877e-05	61.361
12	rs10878946	69642315	C	T	0.0141	0.0019	-7.42105	3.6e-13	685707	0.0122	0.0148	-0.824324	0.4115	80610	8.03078e-05	55.0719
15	rs12595749	79432359	A	G	0.0141	0.0017	8.29412	5.7e-16	692290	0.0107	0.0138	0.775362	0.4348	80610	9.93594e-05	68.7922
5	rs2190788	144484261	T	G	0.0141	0.0019	7.42105	2.9e-14	683650	-0.0095	0.0147	-0.646259	0.5205	80610	8.05494e-05	55.0719
3	rs2710323	52815905	C	T	0.0141	0.0016	-8.8125	4.8e-18	790805	0.0067	0.0136	-0.492647	0.6232	80610	9.81943e-05	77.66
9	rs1928295	120378483	T	C	0.0141	0.0016	8.8125	5.4e-18	793649	-0.0049	0.0137	-0.357664	0.7209	80610	9.78424e-05	77.66
7	rs2907948	150638484	G	A	0.0141	0.0019	-7.42105	1.3e-13	794299	-0.0026	0.016	0.1625	0.8711	80610	6.93293e-05	55.0719
16	rs811054	72251132	T	C	0.0141	0.0017	8.29412	2.7e-17	779353	0.0019	0.0139	0.136691	0.8913	80610	8.82608e-05	68.7922
2	rs3764835	159519368	G	A	0.0141	0.0024	-5.875	3.1e-09	689505	0.0009	0.019	-0.0473684	0.9633	80610	5.00561e-05	34.5155
8	rs1658820	4288577	T	G	0.0141	0.0021	6.71429	5.9e-12	669427	-0.0001	0.0158	-0.00632911	0.9951	80610	6.73391e-05	45.0815
16	rs7186893	24806420	G	T	0.0141	0.002	-7.05	6.5e-13	690831	-0.0001	0.0152	0.00657895	0.9962	80610	7.19408e-05	49.7024
5	rs1503526	63020706	C	T	0.014	0.0017	-8.23529	5.5e-17	747347	0.035	0.0136	-2.57353	0.01014	80610	9.07395e-05	67.8199
2	rs13012099	47010742	G	A	0.014	0.0018	-7.77778	1.2e-14	686541	-0.0306	0.0146	2.09589	0.03676	80610	8.81062e-05	60.4937
11	rs10838465	45426141	A	C	0.014	0.0019	7.36842	9.1e-14	692129	-0.0142	0.0148	-0.959459	0.3392	80610	7.84382e-05	54.2935
4	rs10009336	44480783	C	T	0.014	0.0022	-6.36364	2.2e-10	794766	0.0164	0.0186	-0.88172	0.3786	80610	5.09506e-05	40.4958
8	rs16932761	67202787	G	A	0.014	0.002	-7	1.7e-12	685108	-0.0115	0.0156	0.737179	0.4611	80610	7.15165e-05	48.9999
13	rs2274550	36229873	C	T	0.014	0.0025	-5.6	1.5e-08	691463	0.0089	0.0195	-0.45641	0.6477	80610	4.53511e-05	31.3599
10	rs845084	125220036	A	G	0.014	0.002	7	1.3e-12	685413	-0.0045	0.0152	-0.296053	0.768	80610	7.14846e-05	48.9999
9	rs7869771	94180627	A	C	0.014	0.0019	7.36842	4.9e-13	679436	0.0042	0.0154	0.272727	0.7868	80610	7.99035e-05	54.2935
4	rs11736228	147376805	A	T	0.0139	0.002	6.95	4.1e-12	691580	0.0289	0.0157	1.84076	0.06588	80610	6.98388e-05	48.3024
7	rs7780752	93241640	C	T	0.0139	0.0018	-7.72222	1e-14	690830	-0.0227	0.0147	1.54422	0.1227	80610	8.63129e-05	59.6325
18	rs1241986	6873954	G	A	0.0139	0.0024	-5.79167	1.1e-08	687757	-0.0262	0.0193	1.35751	0.1756	80610	4.87698e-05	33.5433
12	rs774211	56920939	T	C	0.0139	0.0022	6.31818	4.6e-10	794223	-0.0234	0.0182	-1.28571	0.1971	80610	5.02597e-05	39.9193
1	rs10779751	11284336	A	G	0.0139	0.0018	7.72222	2.5e-14	794997	-0.0188	0.0155	-1.2129	0.2255	80610	7.50044e-05	59.6326
6	rs1150659	26100023	G	A	0.0139	0.0019	-7.31579	3.8e-13	790405	0.0193	0.0166	-1.16265	0.2453	80610	6.77085e-05	53.5206
10	rs10795422	16759312	G	A	0.0139	0.0019	-7.31579	9.3e-14	692108	0.0138	0.0149	-0.926174	0.354	80610	7.73241e-05	53.5206
7	rs1035010	69598328	T	C	0.0139	0.002	6.95	6.2e-12	637868	0.0111	0.0154	0.720779	0.4718	80610	7.57192e-05	48.3023
6	rs2228213	12124855	G	A	0.0139	0.0017	-8.17647	4.6e-16	795595	0.0054	0.0141	-0.382979	0.7038	80610	8.4024e-05	66.8545
13	rs9540493	66205704	A	G	0.0139	0.0017	8.17647	8.1e-17	785493	-0.0008	0.014	-0.0571429	0.9565	80610	8.51045e-05	66.8545
6	rs2875762	124925032	C	G	0.0139	0.002	6.95	1.2e-11	685199	-0.0008	0.0159	-0.0503145	0.9585	80610	7.04892e-05	48.3024
22	rs6712	50637922	C	G	0.0138	0.0025	5.52	4.4e-08	688469	0.0483	0.0201	2.40299	0.01614	80610	4.42562e-05	30.4703
12	rs1420341	97913785	C	T	0.0138	0.0023	-6	2.1e-09	685497	-0.0334	0.0188	1.7766	0.07539	80610	5.25139e-05	35.9999
12	rs11056875	16470918	T	C	0.0138	0.0024	5.75	1.1e-08	691176	-0.032	0.0187	-1.71123	0.08673	80610	4.78329e-05	33.0624
12	rs3730074	49167683	A	C	0.0138	0.0025	5.52	1.9e-08	684072	0.0152	0.0206	0.737864	0.4624	80610	4.45407e-05	30.4703
1	rs9077	202116238	G	A	0.0138	0.0019	-7.26316	3.5e-13	663139	0.0085	0.0146	-0.582192	0.5592	80610	7.95448e-05	52.7533
9	rs7024334	109072075	T	G	0.0138	0.002	6.9	3.1e-12	782431	0.0064	0.0162	0.395062	0.6908	80610	6.08451e-05	47.6099
8	rs733594	85077686	T	C	0.0138	0.0018	7.66667	5.9e-14	791828	-0.0045	0.0161	-0.279503	0.7795	80610	7.4225e-05	58.7776
6	rs11753081	20705590	T	G	0.0138	0.0021	6.57143	8.9e-11	790084	-0.0042	0.0173	-0.242775	0.8093	80610	5.46541e-05	43.1836
20	rs6023633	53453850	G	A	0.0138	0.0021	-6.57143	5.1e-11	670718	0	0.0169	0	0.9992	80610	6.43801e-05	43.1835
3	rs538579	62711674	C	G	0.0137	0.0019	7.21053	1.3e-13	688452	-0.0417	0.0146	-2.85616	0.00415	80610	7.5514e-05	51.9915
9	rs13298062	13941513	A	G	0.0137	0.0022	6.22727	3.8e-10	689794	-0.0327	0.0171	-1.91228	0.05519	80610	5.6215e-05	38.7788
18	rs1158805	40736590	C	A	0.0137	0.0018	-7.61111	1.2e-14	691776	0.0269	0.0142	-1.89437	0.05809	80610	8.37325e-05	57.9288
14	rs10146527	79499850	T	C	0.0137	0.0017	8.05882	2.3e-15	781339	-0.0196	0.0145	-1.35172	0.1782	80610	8.31128e-05	64.9445
2	rs13032879	100602759	C	T	0.0137	0.0025	-5.48	2.3e-08	690190	-0.0266	0.0198	1.34343	0.1786	80610	4.35084e-05	30.0303
1	rs11264483	156406381	C	G	0.0137	0.0018	7.61111	3e-14	655917	-0.0105	0.0141	-0.744681	0.4569	80610	8.83098e-05	57.9288
5	rs16867703	88799143	G	T	0.0137	0.0018	-7.61111	1.4e-14	692118	-0.0091	0.0143	0.636364	0.5229	80610	8.36912e-05	57.9288
3	rs9810356	107368077	A	T	0.0137	0.0023	5.95652	1.2e-09	691565	-0.0096	0.0179	-0.536313	0.592	80610	5.13015e-05	35.48
18	rs1365466	36182440	C	T	0.0137	0.0019	-7.21053	3.3e-13	791868	0.0047	0.0154	-0.305195	0.7591	80610	6.56527e-05	51.9916
12	rs2246664	99611659	A	G	0.0137	0.0018	7.61111	1.8e-14	691039	-0.0035	0.0141	-0.248227	0.8065	80610	8.38218e-05	57.9288
1	rs4523552	98328093	T	C	0.0137	0.0021	6.52381	4e-11	687770	-0.0027	0.0166	-0.162651	0.8698	80610	6.18775e-05	42.56
14	rs12888545	88308044	G	A	0.0136	0.002	-6.8	9.1e-12	688605	-0.0228	0.016	1.425	0.1544	80610	6.71457e-05	46.2399
12	rs2579106	90628230	C	T	0.0136	0.002	-6.8	4.8e-12	685338	0.0187	0.0155	-1.20645	0.2294	80610	6.74658e-05	46.2399
16	rs12922346	82438337	C	G	0.0136	0.002	6.8	1e-11	679615	-0.0126	0.0158	-0.797468	0.4275	80610	6.80339e-05	46.2399
3	rs4677812	194863794	C	A	0.0136	0.0019	-7.15789	1.4e-12	691839	0.0103	0.0152	-0.677632	0.4987	80610	7.40514e-05	51.2353
12	rs6606686	110903380	G	C	0.0136	0.0018	-7.55556	7.6e-15	795209	-0.0014	0.0149	0.0939597	0.9255	80610	7.17828e-05	57.0863
3	rs7640424	107820063	C	T	0.0136	0.0018	-7.55556	2.3e-14	790612	0.0005	0.015	-0.0333333	0.9711	80610	7.22001e-05	57.0863
3	rs12629015	119618053	A	G	0.0135	0.0023	5.86957	2.1e-09	691059	0.0438	0.0176	2.48864	0.01309	80610	4.98511e-05	34.4517
6	rs2185027	153381622	C	A	0.0135	0.0018	-7.5	5e-14	791606	0.036	0.0149	-2.41611	0.0161	80610	7.1053e-05	56.2499
16	rs6564360	76779612	G	A	0.0135	0.0022	-6.13636	1.2e-09	690911	0.0187	0.0173	-1.08092	0.2795	80610	5.44975e-05	37.6548
4	rs7674623	80794681	T	C	0.0135	0.0022	6.13636	5.7e-10	685776	0.0183	0.017	1.07647	0.2808	80610	5.49055e-05	37.6548
7	rs2289379	44804225	C	T	0.0135	0.0018	-7.5	4.3e-14	681639	-0.0122	0.0139	0.877698	0.3804	80610	8.25149e-05	56.2498
22	rs11538	18220831	G	A	0.0135	0.0023	-5.86957	3.3e-09	692349	0.0129	0.0186	-0.693548	0.488	80610	4.97583e-05	34.4517
4	rs769674	140881964	A	T	0.0135	0.0018	7.5	2.2e-13	685942	0.0099	0.0146	0.678082	0.4981	80610	8.19973e-05	56.2498
9	rs2809395	120902240	A	T	0.0135	0.0022	6.13636	2.2e-09	682625	-0.0084	0.0182	-0.461538	0.6455	80610	5.5159e-05	37.6548
7	rs4717623	71434369	C	T	0.0135	0.002	-6.75	4.2e-12	692442	0.0065	0.0154	-0.422078	0.6744	80610	6.57954e-05	45.5624
2	rs12620249	155027447	G	A	0.0135	0.0025	-5.4	4.4e-08	680810	-0.0066	0.0195	0.338462	0.7349	80610	4.28295e-05	29.1599
22	rs738140	41884954	A	G	0.0135	0.0019	7.10526	5.1e-13	687178	0.0048	0.0152	0.315789	0.7517	80610	7.34614e-05	50.4846
16	rs2307022	68381978	A	G	0.0135	0.0017	7.94118	5.5e-15	795159	0.004	0.0144	0.277778	0.7807	80610	7.93015e-05	63.0621
2	rs7421089	211988412	T	C	0.0135	0.0019	7.10526	7.5e-13	692063	0.0031	0.015	0.206667	0.8362	80610	7.29429e-05	50.4846
18	rs559231	39644247	T	G	0.0135	0.0018	7.5	2.4e-14	685154	-0.0029	0.0142	-0.204225	0.8365	80610	8.20916e-05	56.2498
15	rs3736485	51748610	A	G	0.0134	0.0016	8.375	2.5e-16	790404	0.0353	0.0136	2.59559	0.009667	80610	8.87323e-05	70.1404
14	rs3902951	69789755	G	T	0.0134	0.002	-6.7	7e-12	773819	0.0256	0.0163	-1.57055	0.1165	80610	5.80076e-05	44.8899
12	rs12422552	14413931	G	C	0.0134	0.002	-6.7	1.6e-11	689543	-0.0026	0.0155	0.167742	0.8658	80610	6.50969e-05	44.8899
11	rs506338	64440920	C	T	0.0134	0.0018	-7.44444	7.8e-14	793359	-0.0004	0.0151	0.0264901	0.978	80610	6.98497e-05	55.4196
5	rs13168288	106385815	A	G	0.0133	0.002	6.65	6.4e-11	706550	0.0291	0.0161	1.80745	0.07064	80610	6.25854e-05	44.2224
12	rs11614340	133426483	C	T	0.0133	0.0019	-7	8.5e-13	692325	0.0254	0.015	-1.69333	0.08922	80610	7.0771e-05	48.9999
5	rs13184896	122734005	G	T	0.0133	0.0016	-8.3125	3.3e-16	794825	-0.0155	0.0139	1.11511	0.2635	80610	8.69269e-05	69.0975
17	rs8071182	55336155	A	G	0.0133	0.0022	6.04545	2.1e-09	771437	0.0198	0.0178	1.11236	0.2645	80610	4.73737e-05	36.5474
1	rs17531363	107977075	A	C	0.0133	0.0019	7	2e-12	687883	-0.0151	0.0151	-1	0.3179	80610	7.1228e-05	48.9999
18	rs11150911	73498528	A	C	0.0133	0.0018	7.38889	4.7e-13	781716	0.0148	0.015	0.986667	0.3238	80610	6.98359e-05	54.5955
2	rs6738445	172599615	C	T	0.0133	0.0018	-7.38889	1.9e-13	787966	-0.0123	0.015	0.82	0.4154	80610	6.9282e-05	54.5955
8	rs12680842	95582606	A	G	0.0133	0.0018	7.38889	4.4e-14	782549	-0.0108	0.0143	-0.755245	0.4512	80610	6.97616e-05	54.5955
17	rs8075273	61728881	C	A	0.0133	0.0018	-7.38889	3.7e-13	795026	0.011	0.0152	-0.723684	0.4689	80610	6.86668e-05	54.5955
16	rs7195386	24578458	T	C	0.0133	0.0017	7.82353	1.1e-14	687736	-0.0091	0.0136	-0.669118	0.5043	80610	8.89908e-05	61.2074
7	rs10269783	49616203	A	G	0.0133	0.0017	7.82353	1.4e-15	790551	0.0061	0.014	0.435714	0.6637	80610	7.7418e-05	61.2075
5	rs248139	167352783	A	G	0.0133	0.0022	6.04545	1.2e-09	683675	-0.0072	0.0168	-0.428571	0.6658	80610	5.34546e-05	36.5474
2	rs980329	60285100	C	T	0.0133	0.002	-6.65	2.5e-11	692518	0.0063	0.0157	-0.401274	0.6871	80610	6.38535e-05	44.2224
20	rs4814512	16564210	A	C	0.0133	0.0021	6.33333	2.3e-10	692559	-0.0046	0.0166	-0.277108	0.779	80610	5.79139e-05	40.111
2	rs4663629	236801872	A	G	0.0133	0.0021	6.33333	1.1e-10	686571	-0.0021	0.0161	-0.130435	0.8969	80610	5.8419e-05	40.111
4	rs10007906	31023610	A	C	0.0133	0.0018	7.38889	1.7e-13	686479	0.0015	0.0145	0.103448	0.9172	80610	7.95237e-05	54.5955
6	rs1020548	56810539	G	A	0.0132	0.0023	-5.73913	6.6e-09	688748	-0.039	0.0179	2.17877	0.02947	80610	4.78202e-05	32.9375
5	rs12519552	106910910	G	A	0.0132	0.0024	-5.5	2.7e-08	691439	0.0363	0.0192	-1.89062	0.05773	80610	4.37474e-05	30.2499
16	rs7206608	82872628	G	C	0.0132	0.0019	-6.94737	1.3e-12	689058	0.0147	0.0148	-0.993243	0.3221	80610	7.00413e-05	48.2658
13	rs1330052	86536006	G	C	0.0132	0.0018	-7.33333	1.5e-13	691613	-0.007	0.0142	0.492958	0.6212	80610	7.7751e-05	53.7776
5	rs252819	106727006	T	C	0.0132	0.0022	6	4e-09	684020	-0.0084	0.0175	-0.48	0.6319	80610	5.26273e-05	35.9999
5	rs7716275	137631073	G	T	0.0132	0.0021	-6.28571	2.2e-10	781833	-0.0062	0.0176	0.352273	0.7239	80610	5.05328e-05	39.5101
3	rs3849570	81792112	A	C	0.0132	0.0017	7.76471	3.3e-14	750266	0.0039	0.0145	0.268966	0.7901	80610	8.03526e-05	60.2905
11	rs1784460	118938371	A	T	0.0132	0.0018	7.33333	9e-14	680042	-0.0035	0.0139	-0.251799	0.8039	80610	7.90738e-05	53.7776
3	rs2682406	158026489	T	A	0.0132	0.0018	-7.33333	8.9e-14	684757	-0.0011	0.0138	0.0797101	0.939	80610	7.85294e-05	53.7776
11	rs7117238	78040259	G	A	0.0131	0.0022	-5.95455	2.5e-09	788879	-0.0422	0.018	2.34444	0.01877	80610	4.49435e-05	35.4565
1	rs2235564	6713114	T	C	0.0131	0.0018	7.27778	3.7e-13	691544	0.0306	0.0142	2.15493	0.03093	80610	7.65851e-05	52.9659
3	rs10668	123211064	G	T	0.0131	0.0018	-7.27778	1.7e-13	677610	0.0217	0.0138	-1.57246	0.1165	80610	7.81599e-05	52.9659
6	rs6917517	31082361	C	T	0.0131	0.0023	-5.69565	9.3e-09	793964	-0.0274	0.0175	1.56571	0.1171	80610	4.08572e-05	32.4404
3	rs3852012	44045981	G	A	0.0131	0.0018	-7.27778	1.4e-13	790499	-0.021	0.0155	1.35484	0.1747	80610	6.69988e-05	52.9659
9	rs7874181	85858511	G	T	0.0131	0.0024	-5.45833	5e-08	690868	0.0249	0.0191	-1.30366	0.1938	80610	4.31227e-05	29.7933
9	rs17720922	31030917	T	C	0.0131	0.0022	5.95455	2.3e-09	692347	0.0129	0.0172	0.75	0.4535	80610	5.12096e-05	35.4565
10	rs2163188	65314711	C	G	0.0131	0.0017	7.70588	2e-14	686502	0.0081	0.0135	0.6	0.5505	80610	8.64899e-05	59.3804
4	rs223391	103748224	G	A	0.0131	0.0021	-6.2381	1.6e-10	793455	0.008	0.0172	-0.465116	0.6437	80610	4.90411e-05	38.9137
6	rs998584	43757896	C	A	0.0131	0.0017	-7.70588	1.3e-14	757136	0.0016	0.0146	-0.109589	0.9105	80610	7.84218e-05	59.3805
9	rs13292976	129467340	T	C	0.0131	0.0017	7.70588	3.1e-14	692152	-0.0005	0.0138	-0.0362319	0.9697	80610	8.57839e-05	59.3805
12	rs1399471	19312221	G	C	0.0131	0.002	-6.55	2.7e-11	689884	-0.0004	0.0152	0.0263158	0.9812	80610	6.21841e-05	42.9024
4	rs6841761	25423538	G	T	0.0131	0.0016	-8.1875	6.4e-16	793477	0.0002	0.0136	-0.0147059	0.9875	80610	8.44757e-05	67.035
16	rs1876359	4930100	T	C	0.013	0.0017	7.64706	1.5e-14	792860	-0.044	0.0141	-3.12057	0.001769	80610	7.37497e-05	58.4774
1	rs945211	32191798	C	G	0.013	0.0018	7.22222	4.5e-13	678874	0.0286	0.0147	1.94558	0.05235	80610	7.68279e-05	52.1603
17	rs17599948	41353410	A	G	0.013	0.0022	5.90909	4.6e-09	781803	-0.034	0.0185	-1.83784	0.06624	80610	4.46606e-05	34.9173
11	rs1625427	131957293	T	C	0.013	0.0018	7.22222	1.4e-12	676334	-0.016	0.0144	-1.11111	0.2656	80610	7.71164e-05	52.1603
5	rs1363695	130378027	C	T	0.013	0.0021	-6.19048	3.3e-10	683063	0.0162	0.0163	-0.993865	0.3212	80610	5.61e-05	38.3219
11	rs4963120	825777	T	C	0.013	0.0018	7.22222	3.6e-13	669736	0.0131	0.0138	0.949275	0.3454	80610	7.78761e-05	52.1603
2	rs7578575	25488819	A	T	0.013	0.0019	6.84211	1.9e-11	676584	-0.0126	0.0157	-0.802548	0.4227	80610	6.91875e-05	46.8143
18	rs954018	42598463	G	A	0.013	0.0018	-7.22222	2.1e-13	795474	0.0106	0.015	-0.706667	0.4803	80610	6.55673e-05	52.1604
17	rs7217226	2136065	G	T	0.013	0.0017	-7.64706	2.6e-14	788202	-0.0054	0.0142	0.380282	0.7035	80610	7.41855e-05	58.4774
2	rs12989476	207197155	T	C	0.013	0.0018	7.22222	5e-13	687666	0.0054	0.0143	0.377622	0.706	80610	7.58457e-05	52.1603
6	rs17789218	100600097	C	T	0.013	0.0019	-6.84211	7.4e-12	793904	-0.0052	0.018	0.288889	0.774	80610	5.89639e-05	46.8143
14	rs1956153	40102072	T	A	0.013	0.0022	-5.90909	6.8e-09	692473	-0.0039	0.017	0.229412	0.8185	80610	5.04216e-05	34.9173
16	rs1990573	9713688	G	A	0.013	0.0018	-7.22222	2.4e-13	788031	-0.0015	0.0147	0.102041	0.9193	80610	6.61865e-05	52.1604
13	rs9571687	67472713	C	A	0.0129	0.0018	-7.16667	2.8e-12	690974	0.0383	0.0146	-2.62329	0.008775	80610	7.43259e-05	51.361
6	rs1554790	46398004	G	C	0.0129	0.0017	-7.58824	6.8e-14	689945	-0.027	0.0141	1.91489	0.05589	80610	8.34509e-05	57.5811
4	rs17538472	163038241	T	C	0.0129	0.0022	5.86364	4.2e-09	675963	-0.0257	0.0176	-1.46023	0.1428	80610	5.08615e-05	34.3821
5	rs159032	94206202	T	C	0.0129	0.002	6.45	1.9e-10	682583	0.0186	0.016	1.1625	0.2445	80610	6.09449e-05	41.6024
7	rs10275044	1273845	T	A	0.0129	0.0023	-5.6087	3.3e-08	610254	0.015	0.0176	-0.852273	0.3955	80610	5.15455e-05	31.4574
4	rs2192158	55505360	A	G	0.0129	0.0017	7.58824	8.3e-14	690727	-0.0115	0.0137	-0.839416	0.4008	80610	8.33564e-05	57.5811
19	rs2866816	30683879	T	C	0.0129	0.002	6.45	5.6e-11	688980	-0.0062	0.0154	-0.402597	0.687	80610	6.03791e-05	41.6024
2	rs16846136	212291371	A	C	0.0129	0.0019	6.78947	3.2e-11	687229	-0.006	0.0153	-0.392157	0.6923	80610	6.70721e-05	46.0968
9	rs4877313	88915566	A	T	0.0129	0.0021	6.14286	4.1e-10	691598	-0.0063	0.0166	-0.379518	0.7044	80610	5.45586e-05	37.7346
16	rs2080454	49062590	C	A	0.0129	0.0017	-7.58824	1.7e-14	784784	0.0037	0.0141	-0.262411	0.7928	80610	7.33668e-05	57.5812
4	rs326889	112713436	C	T	0.0129	0.0018	-7.16667	2.4e-13	688030	-0.0036	0.0142	0.253521	0.801	80610	7.4644e-05	51.361
3	rs4858193	20441050	T	C	0.0129	0.0019	6.78947	1.6e-11	686850	-0.0027	0.016	-0.16875	0.8664	80610	6.71091e-05	46.0968
4	rs17767510	68156598	C	G	0.0129	0.0023	5.6087	1.9e-08	683125	0.002	0.0186	0.107527	0.9138	80610	4.60472e-05	31.4574
10	rs10887578	88096047	C	G	0.0128	0.0017	7.52941	1.6e-13	679172	0.0243	0.0139	1.7482	0.07983	80610	8.34653e-05	56.6919
9	rs1865341	8845911	T	C	0.0128	0.002	6.4	2.5e-10	688863	-0.0225	0.0163	-1.38037	0.1669	80610	5.94568e-05	40.9599
12	rs11173522	60953472	A	C	0.0128	0.0021	6.09524	1.1e-09	691593	-0.0208	0.0168	-1.2381	0.2166	80610	5.37165e-05	37.1518
11	rs349088	84814393	C	A	0.0128	0.0017	-7.52941	1.8e-13	684401	0.0107	0.0136	-0.786765	0.4333	80610	8.28277e-05	56.6919
12	rs4077093	51593616	T	G	0.0128	0.0022	5.81818	5.1e-09	620584	0.0129	0.0169	0.763314	0.448	80610	5.45444e-05	33.8511
10	rs12776880	19776828	A	T	0.0128	0.0019	6.73684	3e-11	676100	-0.0105	0.0151	-0.695364	0.4867	80610	6.71232e-05	45.3849
2	rs6707445	104420858	A	G	0.0128	0.0017	7.52941	2.1e-13	679298	0.0089	0.0138	0.644928	0.5212	80610	8.34498e-05	56.6919
11	rs11228824	56634316	G	A	0.0128	0.0022	-5.81818	7.6e-09	679916	0.0097	0.0179	-0.541899	0.5869	80610	4.97849e-05	33.8511
13	rs9530843	79563749	A	C	0.0128	0.0018	7.11111	4.8e-13	674325	-0.005	0.0138	-0.362319	0.7166	80610	7.49848e-05	50.5678
13	rs12868881	112218924	A	T	0.0128	0.0017	7.52941	1.7e-13	690036	-0.0045	0.0138	-0.326087	0.7459	80610	8.21513e-05	56.6919
20	rs852056	17102860	T	C	0.0128	0.002	6.4	1.8e-10	691874	-0.0035	0.0159	-0.220126	0.8272	80610	5.9198e-05	40.9599
7	rs4718966	70040558	T	C	0.0127	0.0018	7.05556	4.6e-13	686820	0.0188	0.0138	1.36232	0.172	80610	7.2475e-05	49.7807
7	rs2283093	126721231	T	C	0.0127	0.0021	6.04762	3.1e-09	691773	0.0205	0.0169	1.21302	0.225	80610	5.28667e-05	36.5736
20	rs6056413	9106087	A	T	0.0127	0.0022	5.77273	1.1e-08	748884	0.0218	0.0185	1.17838	0.2369	80610	4.44967e-05	33.3243
3	rs779206	118023515	G	A	0.0127	0.002	-6.35	1.1e-10	689160	0.0188	0.016	-1.175	0.2373	80610	5.85062e-05	40.3224
5	rs6449532	60715446	C	T	0.0127	0.0018	-7.05556	1.2e-12	691904	0.0088	0.0143	-0.615385	0.5383	80610	7.19425e-05	49.7807
15	rs12101393	92570921	C	G	0.0127	0.0021	6.04762	1.5e-09	689675	0.0085	0.017	0.5	0.6161	80610	5.30275e-05	36.5736
14	rs4430672	63094407	T	C	0.0127	0.0022	5.77273	3.9e-09	691400	-0.0081	0.017	-0.476471	0.6335	80610	4.81961e-05	33.3243
9	rs7874154	27777012	C	T	0.0127	0.0017	-7.47059	1.8e-13	685829	-0.006	0.0138	0.434783	0.6622	80610	8.13689e-05	55.8095
6	rs262130	142853486	T	C	0.0127	0.0023	5.52174	1.8e-08	679542	-0.0067	0.0171	-0.391813	0.6953	80610	4.48659e-05	30.4895
7	rs3807566	50564204	G	T	0.0127	0.0017	-7.47059	2e-13	687535	0.0049	0.0137	-0.357664	0.7206	80610	8.1167e-05	55.8095
5	rs298563	17276986	T	C	0.0127	0.0023	5.52174	4.6e-08	683103	-0.0062	0.0179	-0.346369	0.7288	80610	4.4632e-05	30.4895
18	rs10438964	42950629	C	T	0.0127	0.0019	-6.68421	7.6e-11	686868	0.0017	0.0153	-0.111111	0.9128	80610	6.50427e-05	44.6785
12	rs7973955	118409640	G	A	0.0126	0.0019	-6.63158	3.7e-11	684108	-0.0187	0.0151	1.23841	0.2148	80610	6.42808e-05	43.9777
19	rs7249143	12992579	T	G	0.0126	0.0019	6.63158	3.6e-11	678777	-0.0122	0.0154	-0.792208	0.4289	80610	6.47856e-05	43.9777
14	rs12589208	41573132	G	A	0.0126	0.0023	-5.47826	3.6e-08	678354	0.0122	0.0184	-0.663043	0.5078	80610	4.42395e-05	30.0113
13	rs1006353	28047269	A	G	0.0126	0.0019	6.63158	2.3e-11	790767	-0.0104	0.016	-0.65	0.5131	80610	5.56111e-05	43.9777
11	rs2291487	46456344	T	C	0.0126	0.0022	5.72727	8.2e-09	795071	-0.0087	0.0184	-0.472826	0.6351	80610	4.12546e-05	32.8016
6	rs6569648	130349119	C	T	0.0126	0.0019	-6.63158	3.7e-11	795618	0.0069	0.0164	-0.420732	0.6737	80610	5.5272e-05	43.9777
9	rs10818810	126096522	A	G	0.0126	0.0017	7.41176	1.1e-13	770877	0.0057	0.0144	0.395833	0.6937	80610	7.12569e-05	54.9341
12	rs1584121	23559163	G	A	0.0126	0.0022	-5.72727	6e-09	692007	-0.0066	0.0176	0.375	0.7069	80610	4.73985e-05	32.8016
5	rs459552	112176756	T	A	0.0126	0.002	-6.3	1.7e-10	782145	-0.0062	0.017	0.364706	0.7162	80610	5.07425e-05	39.6899
13	rs1304070	65479449	A	G	0.0126	0.002	6.3	3.7e-10	691747	0.0058	0.0162	0.358025	0.7216	80610	5.73732e-05	39.6899
9	rs4740383	133783566	A	G	0.0126	0.0018	7	1.9e-12	662683	-0.0049	0.014	-0.35	0.728	80610	7.39364e-05	48.9999
3	rs1512914	86251199	G	T	0.0126	0.0018	-7	8.1e-13	689895	0.0027	0.0141	-0.191489	0.845	80610	7.10203e-05	48.9999
7	rs1593304	131619847	A	G	0.0126	0.0022	5.72727	1.3e-08	669507	0.0026	0.0167	0.155689	0.877	80610	4.89913e-05	32.8016
6	rs7761673	70357368	T	A	0.0126	0.0021	-6	1.9e-09	691716	0.0023	0.0168	-0.136905	0.8925	80610	5.20418e-05	35.9999
18	rs8089514	69224478	A	T	0.0126	0.0019	6.63158	1.1e-11	668999	-0.0015	0.0152	-0.0986842	0.9192	80610	6.57325e-05	43.9777
1	rs7519259	66434743	A	G	0.0125	0.0017	7.35294	3.8e-13	681362	0.0308	0.0136	2.26471	0.02347	80610	7.93432e-05	54.0656
5	rs329122	133864599	G	A	0.0125	0.0017	-7.35294	4.3e-14	792745	0.0178	0.0137	-1.29927	0.192	80610	6.8196e-05	54.0656
12	rs7133378	124409502	A	G	0.0125	0.0018	6.94444	9.4e-13	784423	0.0187	0.0143	1.30769	0.1927	80610	6.14749e-05	48.2252
16	rs12149756	6728603	G	A	0.0125	0.0019	-6.57895	3.7e-11	791455	-0.0164	0.0156	1.05128	0.2935	80610	5.46843e-05	43.2824
5	rs4704513	77787889	G	C	0.0125	0.0022	-5.68182	7.4e-09	686651	0.0179	0.018	-0.994444	0.3212	80610	4.7013e-05	32.283
8	rs2616192	20668624	T	G	0.0125	0.0019	6.57895	2.1e-11	683969	0.014	0.0149	0.939597	0.3492	80610	6.32774e-05	43.2824
2	rs17327461	35512183	T	C	0.0125	0.0016	7.8125	1.5e-14	792231	0.0128	0.0137	0.934307	0.3517	80610	7.70362e-05	61.035
19	rs33436	30943677	G	A	0.0125	0.0018	-6.94444	3e-12	686454	-0.0124	0.0141	0.879433	0.3791	80610	7.02479e-05	48.2252
5	rs6864049	124330522	G	A	0.0125	0.0017	-7.35294	6.7e-14	776397	0.0089	0.0138	-0.644928	0.52	80610	6.96319e-05	54.0656
11	rs1465900	76473138	A	C	0.0125	0.002	6.25	4.8e-10	779748	0.0065	0.0161	0.403727	0.6882	80610	5.00938e-05	39.0624
18	rs12953970	13186928	A	G	0.0125	0.0023	5.43478	3.9e-08	686597	0.0055	0.0176	0.3125	0.7558	80610	4.30174e-05	29.5368
8	rs1421334	30865733	A	C	0.0125	0.0018	6.94444	1e-12	680665	-0.0034	0.0139	-0.244604	0.8071	80610	7.08453e-05	48.2252
11	rs10832778	17394073	G	C	0.0125	0.0017	-7.35294	1.3e-13	783042	0.003	0.014	-0.214286	0.8282	80610	6.9041e-05	54.0656
2	rs3769948	166186923	A	G	0.0125	0.002	6.25	2.9e-10	692300	0.003	0.0163	0.184049	0.8547	80610	5.64211e-05	39.0624
8	rs3134353	101947453	T	A	0.0125	0.0018	-6.94444	2.5e-12	679869	-0.0025	0.0147	0.170068	0.8672	80610	7.09282e-05	48.2252
15	rs12439798	46584787	T	G	0.0125	0.0017	7.35294	6.9e-13	690093	-0.0011	0.0139	-0.0791367	0.939	80610	7.83395e-05	54.0656
5	rs16871902	3488462	A	G	0.0125	0.0017	7.35294	4.6e-13	690830	-0.0001	0.014	-0.00714286	0.9932	80610	7.82559e-05	54.0656
18	rs7239114	45921214	A	G	0.0124	0.0017	7.29412	1.2e-13	769496	-0.0404	0.0137	-2.94891	0.003244	80610	6.91368e-05	53.204
21	rs1964927	42653237	G	A	0.0124	0.0018	-6.88889	5e-12	685665	0.0307	0.0142	-2.16197	0.03017	80610	6.9208e-05	47.4567
3	rs4858887	48092017	C	A	0.0124	0.0019	-6.52632	2.1e-11	692416	-0.025	0.0147	1.70068	0.08846	80610	6.15095e-05	42.5927
15	rs11635675	63793238	T	G	0.0124	0.0018	6.88889	1.3e-11	688719	-0.0181	0.0141	-1.28369	0.1999	80610	6.89011e-05	47.4567
3	rs263041	183522231	A	G	0.0124	0.0018	6.88889	2.2e-12	692268	0.0105	0.0143	0.734266	0.462	80610	6.85479e-05	47.4567
9	rs10797115	92191256	T	C	0.0124	0.0017	7.29412	9.9e-13	687215	-0.0081	0.0136	-0.595588	0.5498	80610	7.7414e-05	53.204
4	rs6850639	21010996	T	C	0.0124	0.0021	5.90476	1.8e-09	788357	0.0092	0.0172	0.534884	0.594	80610	4.42245e-05	34.8661
17	rs4796243	35057883	G	A	0.0124	0.0019	-6.52632	6.1e-11	691686	0.0077	0.0147	-0.52381	0.6002	80610	6.15744e-05	42.5927
15	rs340025	60908307	C	T	0.0124	0.0017	-7.29412	1e-13	786830	0.0021	0.0137	-0.153285	0.8797	80610	6.76138e-05	53.204
9	rs11138082	81739686	T	C	0.0123	0.0022	5.59091	1.1e-08	690289	-0.0255	0.0172	-1.48256	0.1385	80610	4.52808e-05	31.2582
2	rs12476772	60203917	A	C	0.0123	0.0018	6.83333	8.3e-12	690595	-0.0215	0.0146	-1.4726	0.1427	80610	6.76102e-05	46.6943
5	rs10071816	112889374	A	G	0.0123	0.0022	5.59091	2.4e-08	685172	-0.0213	0.0172	-1.23837	0.2154	80610	4.5619e-05	31.2582
9	rs6477694	111932342	C	T	0.0123	0.0017	-7.23529	3.8e-13	789230	-0.0166	0.0145	1.14483	0.2514	80610	6.63254e-05	52.3493
3	rs2124499	123093541	G	C	0.0123	0.0017	-7.23529	3.4e-13	785955	0.0138	0.0141	-0.978723	0.3279	80610	6.66018e-05	52.3493
18	rs1941697	31251276	A	G	0.0123	0.0017	7.23529	1.2e-12	692446	-0.0128	0.0137	-0.934307	0.3503	80610	7.55951e-05	52.3493
8	rs17446091	27167942	C	T	0.0123	0.002	-6.15	1.8e-09	793600	-0.0144	0.0163	0.883436	0.3761	80610	4.76571e-05	37.8224
17	rs7220138	42254011	G	C	0.0123	0.0019	-6.47368	2.7e-10	638185	-0.0122	0.0148	0.824324	0.4108	80610	6.56641e-05	41.9085
2	rs6754640	50731318	G	A	0.0123	0.0018	-6.83333	4.4e-12	682178	0.0099	0.0139	-0.71223	0.4764	80610	6.84444e-05	46.6943
10	rs4523610	122069448	C	T	0.0123	0.002	-6.15	1.3e-09	686905	-0.0071	0.0161	0.440994	0.6581	80610	5.50592e-05	37.8224
15	rs1657930	57120989	G	A	0.0123	0.0022	-5.59091	1.6e-08	684138	-0.0072	0.0166	0.433735	0.6638	80610	4.56879e-05	31.2582
8	rs7844647	34503776	T	C	0.0123	0.0018	6.83333	2.8e-11	793703	-0.005	0.0154	-0.324675	0.7446	80610	5.88277e-05	46.6943
12	rs11170468	39430048	A	C	0.0123	0.0019	6.47368	1.9e-10	795265	0.0045	0.016	0.28125	0.7795	80610	5.26949e-05	41.9085
16	rs7206395	27990351	A	G	0.0123	0.0022	5.59091	1.5e-08	687108	-0.0047	0.0168	-0.279762	0.781	80610	4.54904e-05	31.2582
5	rs11951673	95861012	C	T	0.0123	0.0017	-7.23529	1.1e-13	792278	0.0029	0.014	-0.207143	0.8375	80610	6.60703e-05	52.3493
2	rs11124991	44764879	A	T	0.0123	0.0018	6.83333	2.1e-11	683784	0.0024	0.0145	0.165517	0.8658	80610	6.82836e-05	46.6943
2	rs6713781	40291940	G	C	0.0123	0.0018	-6.83333	3.8e-12	674261	-0.0003	0.014	0.0214286	0.9852	80610	6.9248e-05	46.6943
6	rs9349239	42676480	A	G	0.0122	0.0017	7.17647	1.3e-12	687917	-0.0343	0.0136	-2.52206	0.0117	80610	7.48606e-05	51.5016
9	rs10975933	6954557	C	G	0.0122	0.0018	6.77778	2.7e-11	683622	0.0292	0.0148	1.97297	0.04875	80610	6.71938e-05	45.9381
1	rs6676084	197094030	C	T	0.0122	0.0018	-6.77778	4.9e-12	786902	0.0202	0.015	-1.34667	0.1772	80610	5.83752e-05	45.9382
10	rs10824218	76421216	A	T	0.0122	0.0018	6.77778	7.2e-12	669278	-0.0191	0.0143	-1.33566	0.1832	80610	6.86338e-05	45.9381
10	rs10883759	104412049	G	A	0.0122	0.0018	-6.77778	5.4e-12	791911	-0.0158	0.0147	1.07483	0.2822	80610	5.8006e-05	45.9382
4	rs4860782	67667090	C	A	0.0122	0.0022	-5.54545	2.2e-08	723655	-0.0186	0.0191	0.973822	0.3302	80610	4.24937e-05	30.752
12	rs7313220	17196832	A	G	0.0122	0.0017	7.17647	1.4e-12	689327	0.0084	0.0137	0.613139	0.5385	80610	7.47075e-05	51.5016
3	rs9814633	41310470	A	G	0.0122	0.0018	6.77778	2.1e-11	691120	0.0082	0.0144	0.569444	0.571	80610	6.64649e-05	45.9381
11	rs2467594	29224006	G	A	0.0122	0.0018	-6.77778	6.5e-12	691404	0.0071	0.014	-0.507143	0.6149	80610	6.64376e-05	45.9381
11	rs7925748	131449439	G	A	0.0122	0.0018	-6.77778	3.3e-12	689296	0.0063	0.0139	-0.453237	0.6471	80610	6.66408e-05	45.9381
14	rs4082793	99700080	C	T	0.0122	0.0018	-6.77778	3.6e-12	686991	-0.0042	0.0139	0.302158	0.7643	80610	6.68643e-05	45.9381
1	rs4653017	33776728	T	C	0.0122	0.0018	6.77778	4.5e-11	686378	-0.004	0.0145	-0.275862	0.7833	80610	6.69241e-05	45.9381
11	rs4936175	132641959	C	T	0.0122	0.0017	-7.17647	1.4e-12	692569	0.0032	0.0137	-0.233577	0.8159	80610	7.43578e-05	51.5016
4	rs784944	52927229	A	G	0.0122	0.0019	6.42105	3.9e-10	688210	0.0034	0.0158	0.21519	0.8298	80610	5.99053e-05	41.2298
16	rs2023671	23849839	G	T	0.0122	0.002	-6.1	5.8e-10	691845	0.0033	0.0158	-0.208861	0.8326	80610	5.37808e-05	37.2099
6	rs7760082	21919387	G	A	0.0122	0.0018	-6.77778	2.9e-11	690649	-0.0028	0.0144	0.194444	0.8462	80610	6.65102e-05	45.9381
19	rs16982345	18500722	A	G	0.0122	0.002	6.1	2.8e-09	649326	-0.0005	0.0166	-0.0301205	0.9748	80610	5.73023e-05	37.2099
6	rs9367368	13189275	T	C	0.0121	0.0018	6.72222	1e-11	786723	0.0276	0.0151	1.82781	0.06704	80610	5.74353e-05	45.1882
7	rs7802342	137435925	G	T	0.0121	0.0019	-6.36842	3.1e-10	683565	0.0254	0.0163	-1.55828	0.1193	80610	5.93278e-05	40.5567
9	rs483752	27612918	T	C	0.0121	0.0022	5.5	3.7e-08	515509	0.0249	0.0167	1.49102	0.136	80610	5.86764e-05	30.2499
5	rs1402025	113987898	C	T	0.0121	0.0021	-5.7619	3.6e-09	690061	0.0227	0.0161	-1.40994	0.1572	80610	4.81087e-05	33.1995
7	rs2237403	39448936	C	T	0.0121	0.0018	-6.72222	3.3e-11	692017	0.0188	0.0145	-1.29655	0.1941	80610	6.52951e-05	45.1881
13	rs7334078	99120484	T	C	0.0121	0.0019	6.36842	2.2e-10	688374	-0.0166	0.0152	-1.09211	0.2748	80610	5.89133e-05	40.5567
12	rs11115176	82465797	T	C	0.0121	0.0019	6.36842	2e-10	792384	0.0165	0.0159	1.03774	0.297	80610	5.11806e-05	40.5567
3	rs11129662	35696096	G	A	0.0121	0.0018	-6.72222	4.5e-11	688778	0.0132	0.0144	-0.916667	0.3627	80610	6.56021e-05	45.1881
17	rs1285245	77796889	G	C	0.0121	0.0018	-6.72222	1.7e-11	687342	0.0091	0.0143	-0.636364	0.5243	80610	6.57392e-05	45.1881
2	rs1521527	165427825	G	C	0.0121	0.0017	-7.11765	3.1e-12	678175	0.0084	0.0137	-0.613139	0.5361	80610	7.46962e-05	50.6608
6	rs820071	35039188	G	T	0.0121	0.0018	-6.72222	1.4e-11	691544	0.0073	0.0145	-0.503448	0.6166	80610	6.53398e-05	45.1881
17	rs9299	46669430	T	C	0.0121	0.0018	6.72222	3.6e-11	692577	-0.0038	0.0141	-0.269504	0.7874	80610	6.52423e-05	45.1881
2	rs3811514	228883721	T	C	0.0121	0.0017	7.11765	1.2e-12	692543	-0.0028	0.0136	-0.205882	0.8338	80610	7.31466e-05	50.6608
9	rs2174307	73791849	C	G	0.0121	0.0017	7.11765	4.9e-12	686559	0.0025	0.0138	0.181159	0.8538	80610	7.37841e-05	50.6608
8	rs2174367	89408196	G	T	0.0121	0.0019	-6.36842	9.3e-11	684335	0.0024	0.0145	-0.165517	0.8668	80610	5.9261e-05	40.5567
17	rs1075901	15943910	C	T	0.0121	0.0016	-7.5625	1.2e-13	794789	-0.0016	0.0137	0.116788	0.9069	80610	7.19528e-05	57.1913
6	rs765875	143185683	C	T	0.0121	0.0017	-7.11765	3e-12	690961	0.0009	0.0142	-0.0633803	0.9476	80610	7.33141e-05	50.6608
5	rs2009416	92415111	C	T	0.0121	0.0018	-6.72222	1.1e-11	691741	0.0007	0.0144	-0.0486111	0.9586	80610	6.53212e-05	45.1881
12	rs11066188	112610714	G	A	0.012	0.0017	-7.05882	8.1e-13	792755	0.0314	0.0141	-2.22695	0.02563	80610	6.2849e-05	49.8269
14	rs1007934	73463479	G	A	0.012	0.0017	-7.05882	7.6e-12	692411	0.0308	0.014	-2.2	0.02722	80610	7.19564e-05	49.8268
9	rs10118866	10119157	T	G	0.012	0.0021	5.71429	6.2e-09	690616	-0.0294	0.0163	-1.80368	0.07049	80610	4.72788e-05	32.653
16	rs249292	9412804	T	C	0.012	0.0019	6.31579	1.9e-10	683503	0.0235	0.0146	1.60959	0.1065	80610	5.83565e-05	39.8891
9	rs1634350	81334684	A	C	0.012	0.0018	6.66667	7.6e-12	681977	0.0157	0.0138	1.13768	0.2528	80610	6.51658e-05	44.4443
2	rs2063177	41712849	A	G	0.012	0.0018	6.66667	1.6e-11	687196	0.0118	0.0143	0.825175	0.4096	80610	6.46709e-05	44.4443
2	rs1263618	207956108	C	T	0.012	0.0017	-7.05882	5.3e-12	790501	0.0064	0.0147	-0.435374	0.6621	80610	6.30282e-05	49.8269
6	rs2842385	19078274	G	A	0.012	0.0022	-5.45455	3.4e-08	689031	-0.005	0.0174	0.287356	0.7723	80610	4.31777e-05	29.752
16	rs4985155	15129459	A	G	0.012	0.0017	7.05882	3e-12	794269	0.0008	0.0147	0.0544218	0.9576	80610	6.27292e-05	49.8269
6	rs9478671	155987825	G	A	0.012	0.0021	-5.71429	1.7e-08	688072	-0.0001	0.0167	0.00598802	0.9966	80610	4.74536e-05	32.653
2	rs7607351	69562127	T	C	0.0119	0.0017	7	8.4e-12	685674	-0.0299	0.0137	-2.18248	0.02977	80610	7.14574e-05	48.9999
20	rs2425840	44904838	C	A	0.0119	0.0018	-6.61111	1.6e-11	681680	0.0173	0.0141	-1.22695	0.2214	80610	6.41122e-05	43.7067
9	rs420158	101477500	C	T	0.0119	0.0019	-6.26316	2.1e-10	795595	0.0154	0.0161	-0.956522	0.3379	80610	4.9303e-05	39.227
3	rs6767619	156893782	C	G	0.0119	0.0018	6.61111	8.1e-11	691865	0.0133	0.0143	0.93007	0.3515	80610	6.31684e-05	43.7067
9	rs1187352	87293457	C	T	0.0119	0.0018	-6.61111	6e-11	688522	0.0107	0.0143	-0.748252	0.4518	80610	6.34751e-05	43.7067
2	rs1371108	81816251	A	C	0.0119	0.0018	6.61111	9e-11	684620	-0.01	0.0147	-0.680272	0.4959	80610	6.38369e-05	43.7067
5	rs13159555	86131060	G	A	0.0119	0.0021	-5.66667	2.8e-08	691621	-0.0099	0.0173	0.572254	0.5654	80610	4.64266e-05	32.111
5	rs2367112	64168193	T	G	0.0119	0.0016	7.4375	2.3e-13	794305	0.0055	0.0136	0.404412	0.6871	80610	6.96364e-05	55.3163
15	rs1912631	47914691	G	A	0.0119	0.0018	-6.61111	1.3e-11	685439	0.0036	0.0139	-0.258993	0.7986	80610	6.37606e-05	43.7067
11	rs7123876	72444583	C	T	0.0119	0.0019	-6.26316	2.2e-10	793551	-0.0035	0.016	0.21875	0.825	80610	4.943e-05	39.227
10	rs10883553	102635475	A	C	0.0119	0.0018	6.61111	1.9e-11	690191	0.0029	0.0137	0.211679	0.834	80610	6.33216e-05	43.7067
14	rs7147503	101539384	C	T	0.0119	0.0018	-6.61111	2e-11	691094	0.0013	0.0142	-0.0915493	0.9283	80610	6.32389e-05	43.7067
6	rs9397927	156670838	G	C	0.0119	0.002	-5.95	1.4e-09	691528	0.0006	0.0157	-0.0382166	0.9702	80610	5.1192e-05	35.4024
8	rs2959592	17002725	T	C	0.0118	0.0021	5.61905	2.3e-08	762826	-0.0181	0.0175	-1.03429	0.3012	80610	4.13887e-05	31.5736
11	rs6591407	56914157	C	A	0.0118	0.0021	-5.61905	1.9e-08	794246	-0.0177	0.0172	1.02907	0.3033	80610	3.97515e-05	31.5736
1	rs1730859	107617707	G	A	0.0118	0.0017	-6.94118	1.1e-11	788691	-0.0139	0.0146	0.952055	0.3385	80610	6.10847e-05	48.1798
1	rs10915840	225668524	G	A	0.0118	0.0019	-6.21053	1.3e-09	684857	-0.0135	0.015	0.9	0.3683	80610	5.63161e-05	38.5705
15	rs12905439	99521883	C	G	0.0118	0.0018	6.55556	1.4e-10	675205	-0.0111	0.015	-0.74	0.4591	80610	6.36437e-05	42.9752
5	rs17056301	158271680	C	T	0.0118	0.002	-5.9	2.4e-09	688085	0.0111	0.0156	-0.711538	0.4745	80610	5.05871e-05	34.8099
4	rs2874800	20260038	G	A	0.0118	0.0019	-6.21053	2.6e-10	684105	-0.0093	0.0149	0.624161	0.5342	80610	5.6378e-05	38.5705
10	rs4880341	133992689	C	T	0.0118	0.0017	-6.94118	1.1e-11	689012	0.0078	0.0139	-0.561151	0.5753	80610	6.99212e-05	48.1798
6	rs6921533	73742334	T	C	0.0118	0.0019	6.21053	5.6e-10	690769	-0.0085	0.0154	-0.551948	0.5803	80610	5.58341e-05	38.5705
11	rs7950748	122762432	T	A	0.0118	0.002	-5.9	4.8e-09	685706	0.0059	0.0157	-0.375796	0.7091	80610	5.07626e-05	34.8099
5	rs460799	66191971	G	A	0.0118	0.0019	-6.21053	6.4e-10	690884	-0.005	0.0155	0.322581	0.7473	80610	5.58248e-05	38.5705
1	rs10923724	119546842	C	T	0.0118	0.0016	-7.375	6.4e-13	789514	-0.0014	0.0137	0.10219	0.918	80610	6.88865e-05	54.3905
15	rs936227	75131959	G	A	0.0118	0.0017	-6.94118	2.3e-12	793122	-0.0011	0.0138	0.0797101	0.9355	80610	6.07435e-05	48.1798
2	rs4954638	137435455	A	C	0.0118	0.002	5.9	2.9e-09	689971	-0.0001	0.0153	-0.00653595	0.9961	80610	5.04489e-05	34.8099
2	rs7607369	219279097	A	G	0.0117	0.0016	7.3125	9.3e-13	790384	0.0434	0.014	3.1	0.001895	80610	6.76494e-05	53.4725
1	rs1891215	7727854	C	T	0.0117	0.0017	-6.88235	1.3e-11	684485	-0.0244	0.0137	1.78102	0.07411	80610	6.91958e-05	47.3666
5	rs17171818	137725003	T	C	0.0117	0.0021	5.57143	2.6e-08	690575	0.0278	0.0162	1.71605	0.08524	80610	4.49472e-05	31.0407
5	rs11739877	105876806	T	C	0.0117	0.0018	6.5	6.6e-11	692540	-0.0182	0.0149	-1.22148	0.2227	80610	6.10036e-05	42.2499
7	rs217433	44553496	C	T	0.0117	0.0021	-5.57143	2e-08	790096	0.0162	0.0173	-0.936416	0.3468	80610	3.92859e-05	31.0407
1	rs3005710	189839840	A	G	0.0117	0.0021	5.57143	3.8e-08	680203	0.0146	0.0174	0.83908	0.4032	80610	4.56326e-05	31.0407
17	rs1038088	28074563	G	T	0.0117	0.0016	-7.3125	4.6e-13	794680	0.011	0.0138	-0.797101	0.4237	80610	6.72838e-05	53.4725
17	rs9904177	4755424	G	A	0.0117	0.002	-5.85	2.3e-09	689596	-0.0121	0.0154	0.785714	0.4321	80610	4.96244e-05	34.2224
7	rs1899689	121964349	T	C	0.0117	0.0016	7.3125	1.5e-12	794654	-0.0099	0.0141	-0.702128	0.4839	80610	6.7286e-05	53.4725
8	rs1526665	77305592	C	T	0.0117	0.0018	-6.5	4.7e-11	691622	-0.0096	0.014	0.685714	0.492	80610	6.10846e-05	42.2499
3	rs1911746	62100840	T	C	0.0117	0.0019	6.15789	1.6e-09	794477	-0.0104	0.0175	-0.594286	0.5516	80610	4.77268e-05	37.9196
2	rs13432055	56603985	C	T	0.0117	0.0018	-6.5	8.9e-11	790223	0.0088	0.0165	-0.533333	0.5935	80610	5.34631e-05	42.2499
10	rs10904675	16120989	C	A	0.0117	0.0021	-5.57143	1.5e-08	688358	0.0081	0.0159	-0.509434	0.6082	80610	4.5092e-05	31.0407
13	rs9527455	56465597	C	A	0.0117	0.002	-5.85	8e-09	689591	0.0073	0.0163	-0.447853	0.6564	80610	4.96248e-05	34.2224
15	rs8024716	61439211	T	C	0.0117	0.0021	5.57143	2.7e-08	685011	-0.0067	0.0164	-0.408537	0.6846	80610	4.53123e-05	31.0407
5	rs4518345	27185904	G	A	0.0117	0.0019	-6.15789	1e-09	688609	0.0032	0.0152	-0.210526	0.8333	80610	5.5064e-05	37.9196
15	rs7172627	31877690	G	A	0.0117	0.0017	-6.88235	1.1e-11	690458	-0.0019	0.0136	0.139706	0.8897	80610	6.85973e-05	47.3666
11	rs1941213	133125329	A	C	0.0117	0.002	5.85	3.2e-09	681106	0.0017	0.0156	0.108974	0.9135	80610	5.0243e-05	34.2224
4	rs13110266	162129844	G	A	0.0117	0.0017	-6.88235	1.9e-12	791087	-0.0014	0.0137	0.10219	0.9199	80610	5.9872e-05	47.3667
13	rs629443	76386075	T	G	0.0116	0.0019	6.10526	1.4e-09	790044	0.0216	0.0155	1.39355	0.1632	80610	4.71777e-05	37.2741
3	rs4683096	45374496	T	G	0.0116	0.0017	6.82353	2.8e-11	682633	0.0176	0.0138	1.27536	0.2025	80610	6.82026e-05	46.5604
20	rs961917	8308190	C	G	0.0116	0.002	5.8	2.6e-09	683843	-0.019	0.0155	-1.22581	0.2184	80610	4.91902e-05	33.6399
19	rs4802778	51812034	G	A	0.0116	0.0018	-6.44444	8.4e-11	686198	-0.0158	0.0138	1.14493	0.2543	80610	6.05195e-05	41.5307
6	rs11754747	141494602	T	C	0.0116	0.0019	6.10526	1.4e-09	785058	0.0156	0.0173	0.901734	0.3652	80610	4.74773e-05	37.2741
2	rs6759670	950291	C	A	0.0116	0.0019	-6.10526	1.9e-09	686778	-0.0138	0.0153	0.901961	0.3691	80610	5.42711e-05	37.2741
20	rs6011457	61530915	T	A	0.0116	0.0017	-6.82353	2.7e-11	690692	-0.0124	0.0141	0.879433	0.3793	80610	6.74069e-05	46.5604
9	rs755407	126290554	T	C	0.0116	0.0018	6.44444	2.3e-10	790662	-0.0122	0.0153	-0.797386	0.4228	80610	5.25239e-05	41.5308
3	rs2600226	12928762	C	T	0.0116	0.0019	-6.10526	3.7e-10	685285	0.0111	0.0146	-0.760274	0.4461	80610	5.43894e-05	37.2741
11	rs2155645	112912947	C	T	0.0116	0.0019	-6.10526	7.1e-10	789736	-0.0108	0.0154	0.701299	0.4827	80610	4.71961e-05	37.2741
1	rs9426003	34602870	G	A	0.0116	0.0019	-6.10526	1.4e-09	682054	0.0105	0.0157	-0.66879	0.5031	80610	5.4647e-05	37.2741
4	rs2768950	49064487	A	G	0.0116	0.0019	6.10526	7.5e-10	754826	-0.011	0.0167	-0.658683	0.511	80610	4.93788e-05	37.2741
11	rs7933205	97831073	G	A	0.0116	0.0021	-5.52381	3.2e-08	692432	-0.0055	0.0167	0.329341	0.7435	80610	4.40637e-05	30.5124
9	rs2796456	84193487	A	C	0.0116	0.0019	6.10526	2.9e-09	688419	0.0037	0.0154	0.24026	0.8111	80610	5.41418e-05	37.2741
2	rs3731695	203820275	C	T	0.0116	0.0016	-7.25	7.9e-13	793581	-0.0032	0.0138	0.231884	0.8186	80610	6.62302e-05	52.5624
7	rs740157	77055885	A	G	0.0116	0.0016	7.25	1.8e-12	787152	-0.0024	0.0137	-0.175182	0.8632	80610	6.67711e-05	52.5624
4	rs925421	60253877	A	G	0.0116	0.002	5.8	5.8e-09	674423	0.0016	0.0157	0.101911	0.9177	80610	4.98772e-05	33.6399
3	rs6764533	196088464	A	G	0.0116	0.0018	6.44444	1.4e-10	690832	0.0014	0.0141	0.0992908	0.9207	80610	6.01136e-05	41.5307
20	rs559267	54157497	G	A	0.0115	0.0017	-6.76471	3e-11	794315	-0.0382	0.015	2.54667	0.01064	80610	5.76076e-05	45.7611
8	rs4072917	143300279	A	G	0.0115	0.0018	6.38889	6.9e-11	684720	-0.0335	0.0139	-2.41007	0.01601	80610	5.9609e-05	40.8178
5	rs252749	77389973	G	A	0.0115	0.002	-5.75	8.2e-09	691560	0.0147	0.016	-0.91875	0.3557	80610	4.78063e-05	33.0624
7	rs1830074	6718674	C	T	0.0115	0.0019	-6.05263	1.4e-09	689911	0.0123	0.0148	-0.831081	0.4074	80610	5.30973e-05	36.6342
3	rs11917965	108188755	C	A	0.0115	0.0018	-6.38889	7.2e-11	691306	-0.0094	0.0139	0.676259	0.5004	80610	5.90411e-05	40.8178
18	rs11152368	60763112	G	A	0.0115	0.0017	-6.76471	2.8e-11	691093	-0.0088	0.0136	0.647059	0.5165	80610	6.62114e-05	45.7611
11	rs491711	28742220	A	C	0.0115	0.0019	6.05263	1.1e-09	685113	0.0064	0.0149	0.42953	0.6661	80610	5.34691e-05	36.6342
21	rs762147	39238610	G	A	0.0115	0.0019	-6.05263	3.3e-09	692496	-0.0061	0.0155	0.393548	0.6939	80610	5.28991e-05	36.6342
1	rs12065553	80793118	G	A	0.0115	0.0019	-6.05263	8.9e-10	691372	-0.005	0.0152	0.328947	0.7408	80610	5.29851e-05	36.6342
4	rs1863652	95991417	G	A	0.0115	0.0018	-6.38889	1.4e-10	692539	-0.0027	0.0143	0.188811	0.8508	80610	5.8936e-05	40.8178
7	rs4307239	24354300	G	A	0.0115	0.0017	-6.76471	3.9e-11	687289	0.002	0.0139	-0.143885	0.8865	80610	6.65778e-05	45.7611
21	rs2832283	30690558	A	G	0.0115	0.002	5.75	5.8e-09	792324	0.0016	0.0164	0.097561	0.9207	80610	4.17268e-05	33.0624
18	rs1430387	58227112	T	C	0.0114	0.0017	6.70588	5.8e-11	689325	-0.0341	0.014	-2.43571	0.01475	80610	6.52318e-05	44.9687
4	rs7683836	180167906	G	A	0.0114	0.0017	-6.70588	6.3e-11	686968	0.0321	0.0138	-2.32609	0.02015	80610	6.54556e-05	44.9687
5	rs246551	71829971	A	T	0.0114	0.0021	5.42857	5e-08	691115	0.0371	0.0171	2.16959	0.03038	80610	4.26385e-05	29.4693
11	rs10768994	43936945	T	C	0.0114	0.0017	6.70588	6.4e-12	791685	-0.0186	0.0137	-1.35766	0.1741	80610	5.67982e-05	44.9687
21	rs2837398	41427168	C	A	0.0114	0.0018	-6.33333	1.1e-10	680214	0.0142	0.0138	-1.02899	0.3053	80610	5.89649e-05	40.111
15	rs10163018	53525415	C	T	0.0114	0.0018	-6.33333	1.5e-10	689715	0.0122	0.0141	-0.865248	0.3869	80610	5.81527e-05	40.111
6	rs13209968	126089285	C	G	0.0114	0.0017	6.70588	3.1e-11	692069	0.0117	0.0136	0.860294	0.3906	80610	6.49732e-05	44.9687
21	rs11702843	40123740	A	G	0.0114	0.002	5.7	2.3e-08	665851	0.0133	0.0162	0.820988	0.4123	80610	4.87923e-05	32.4899
9	rs10818938	127049237	A	G	0.0114	0.0017	6.70588	5.1e-11	691410	-0.011	0.0139	-0.791367	0.4269	80610	6.50351e-05	44.9687
10	rs4745794	77534000	G	A	0.0114	0.0017	-6.70588	7.2e-11	678128	0.0098	0.0138	-0.710145	0.4786	80610	6.63088e-05	44.9687
13	rs1467693	98129710	A	T	0.0114	0.0019	6	1.2e-09	686978	-0.0046	0.0153	-0.300654	0.7635	80610	5.24007e-05	35.9999
2	rs13034320	133518125	C	G	0.0114	0.0021	5.42857	3.1e-08	677027	0.0026	0.0155	0.167742	0.8681	80610	4.35257e-05	29.4693
5	rs6595205	119372533	C	G	0.0114	0.0016	7.125	2e-12	794525	-0.0005	0.014	-0.0357143	0.9718	80610	6.38902e-05	50.7655
12	rs1169091	122462486	C	T	0.0113	0.002	-5.65	6.9e-09	678299	-0.0555	0.0153	3.62745	0.0002949	80610	4.70604e-05	31.9224
4	rs17573940	44955488	G	A	0.0113	0.0018	-6.27778	8e-10	785117	-0.0407	0.0159	2.55975	0.01056	80610	5.01944e-05	39.4104
8	rs1899898	93240419	T	C	0.0113	0.0018	6.27778	6.8e-10	692601	0.0323	0.0149	2.16779	0.03063	80610	5.68989e-05	39.4104
1	rs7534091	118864616	G	A	0.0113	0.0019	-5.94737	1e-09	788883	0.0211	0.0156	-1.35256	0.176	80610	4.4835e-05	35.3711
1	rs761423	17301672	T	C	0.0113	0.0017	6.64706	5.5e-11	692545	0.017	0.0137	1.24088	0.2141	80610	6.37945e-05	44.1833
8	rs2100814	28118130	A	G	0.0113	0.0017	6.64706	1.2e-10	683658	0.0143	0.0138	1.03623	0.3001	80610	6.46237e-05	44.1833
5	rs10461497	63942398	T	C	0.0113	0.0017	6.64706	5.4e-11	686037	0.0096	0.0136	0.705882	0.4831	80610	6.43997e-05	44.1833
9	rs4989244	102100348	G	A	0.0113	0.0017	-6.64706	7.5e-11	690466	-0.0094	0.014	0.671429	0.5009	80610	6.39866e-05	44.1833
2	rs1128249	165528624	T	G	0.0113	0.0017	6.64706	8.5e-12	795314	0.0091	0.0142	0.640845	0.5207	80610	5.55516e-05	44.1833
11	rs7929418	43534247	T	C	0.0113	0.0018	6.27778	1.7e-10	688490	-0.0087	0.014	-0.621429	0.5347	80610	5.72386e-05	39.4104
6	rs12206564	100987009	C	T	0.0113	0.0017	-6.64706	5.4e-11	689836	-0.008	0.0138	0.57971	0.5597	80610	6.4045e-05	44.1833
5	rs294704	152519088	G	T	0.0113	0.0019	-5.94737	4e-09	690036	0.0054	0.0158	-0.341772	0.7337	80610	5.12573e-05	35.3711
10	rs2631681	93032943	C	T	0.0113	0.0017	-6.64706	8.9e-11	789736	-0.003	0.0144	0.208333	0.837	80610	5.59439e-05	44.1833
6	rs1511471	23868594	A	G	0.0113	0.0019	5.94737	9.9e-10	688880	0.0023	0.0146	0.157534	0.8763	80610	5.13433e-05	35.3711
16	rs2012502	81728081	A	C	0.0113	0.0017	6.64706	4.2e-11	783779	0.0011	0.0143	0.0769231	0.9378	80610	5.63691e-05	44.1833
1	rs3766430	54730651	C	T	0.0113	0.0016	-7.0625	3.9e-12	791258	-0.0007	0.0148	0.0472973	0.9628	80610	6.30335e-05	49.8788
10	rs1277723	18554623	A	G	0.0113	0.002	5.65	1e-08	784894	-0.0006	0.0164	-0.0365854	0.9717	80610	4.06694e-05	31.9224
16	rs2061813	7071254	A	T	0.0112	0.002	5.6	3.2e-08	678583	-0.0219	0.0154	-1.42208	0.1555	80610	4.62118e-05	31.3599
11	rs223051	32131303	T	C	0.0112	0.0018	6.22222	1.1e-09	689456	-0.0204	0.0146	-1.39726	0.1627	80610	5.61513e-05	38.7159
10	rs1937684	53680085	A	T	0.0112	0.0018	6.22222	8.7e-10	690063	-0.0189	0.0146	-1.29452	0.1948	80610	5.61019e-05	38.7159
22	rs12628891	38317137	C	T	0.0112	0.0019	-5.89474	3e-09	686575	0.0128	0.0149	-0.85906	0.3877	80610	5.0608e-05	34.7478
6	rs486359	160774441	C	G	0.0112	0.0017	6.58824	1.6e-11	770999	-0.0085	0.0136	-0.625	0.5304	80610	5.62937e-05	43.4047
8	rs13250058	112270826	T	G	0.0112	0.0018	6.22222	2.9e-10	787870	-0.0042	0.0147	-0.285714	0.7736	80610	4.91377e-05	38.716
3	rs6781254	80649139	T	C	0.0112	0.0018	6.22222	4.9e-10	777021	-0.0025	0.0147	-0.170068	0.8625	80610	4.98238e-05	38.7159
8	rs705980	64727201	C	T	0.0112	0.0017	-6.58824	7.7e-11	688848	-0.0017	0.0136	0.125	0.8991	80610	6.30068e-05	43.4047
12	rs4759075	54667285	T	C	0.0112	0.0017	6.58824	1.4e-11	795195	-0.0015	0.014	-0.107143	0.9173	80610	5.45809e-05	43.4047
11	rs7941030	122522375	C	T	0.0112	0.0017	-6.58824	2e-11	795457	-0.0009	0.014	0.0642857	0.9508	80610	5.45629e-05	43.4047
1	rs823074	205774839	T	C	0.0112	0.0017	6.58824	1.6e-10	689143	-0.0005	0.0138	-0.0362319	0.9714	80610	6.29798e-05	43.4047
3	rs2718786	180952891	A	G	0.0112	0.0018	6.22222	2.7e-10	688485	0.0003	0.014	0.0214286	0.9844	80610	5.62305e-05	38.7159
5	rs6556301	176527577	G	T	0.0111	0.0018	-6.16667	4.1e-10	734744	0.0305	0.0149	-2.04698	0.04057	80610	5.17538e-05	38.0277
4	rs7656673	30840331	G	A	0.0111	0.0018	-6.16667	2.7e-10	691679	-0.0274	0.0141	1.94326	0.05186	80610	5.49759e-05	38.0277
12	rs2429150	2152655	C	A	0.0111	0.0018	-6.16667	2.7e-10	686276	0.0206	0.0138	-1.49275	0.135	80610	5.54087e-05	38.0277
12	rs10745785	97586257	C	T	0.0111	0.0018	-6.16667	1.2e-09	691086	0.0156	0.0144	-1.08333	0.2816	80610	5.50231e-05	38.0277
17	rs7209235	73759552	G	A	0.0111	0.0019	-5.84211	8e-09	683445	-0.0157	0.0151	1.03974	0.2986	80610	4.9936e-05	34.1301
9	rs10811901	23356935	A	G	0.0111	0.0017	6.52941	2.5e-11	768325	-0.0108	0.0138	-0.782609	0.4347	80610	5.54854e-05	42.6331
19	rs10408013	33963766	T	C	0.0111	0.0018	6.16667	8e-10	794820	-0.0099	0.0149	-0.66443	0.5048	80610	4.78422e-05	38.0277
6	rs1853639	87606842	G	A	0.0111	0.0018	-6.16667	1.2e-09	673714	0.0081	0.0147	-0.55102	0.5818	80610	5.64418e-05	38.0277
7	rs1048303	100804140	C	T	0.0111	0.0018	-6.16667	2.7e-10	690582	0.0074	0.0138	-0.536232	0.5922	80610	5.50632e-05	38.0277
5	rs2973564	73151033	A	G	0.0111	0.0019	5.84211	3.3e-09	690248	0.0076	0.0152	0.5	0.6147	80610	4.94438e-05	34.1301
19	rs11670142	49650471	G	T	0.0111	0.0018	-6.16667	4.7e-10	681469	0.0044	0.014	-0.314286	0.7549	80610	5.57995e-05	38.0277
6	rs2451746	26640283	C	G	0.0111	0.0018	6.16667	4.6e-10	692580	0.0039	0.014	0.278571	0.7814	80610	5.49044e-05	38.0277
16	rs11075489	62803841	C	T	0.0111	0.0017	-6.52941	1.3e-10	688802	-0.0023	0.0222	0.103604	0.919	80610	6.18909e-05	42.6331
11	rs10830452	89966202	G	A	0.0111	0.0018	-6.16667	2.1e-09	690453	-0.0012	0.0143	0.0839161	0.9305	80610	5.50735e-05	38.0277
4	rs1903579	91253956	C	G	0.0111	0.0017	6.52941	1.1e-10	690564	-0.0008	0.0137	-0.0583942	0.9551	80610	6.1733e-05	42.6331
20	rs1117080	43428323	C	G	0.011	0.0019	5.78947	7e-09	690702	-0.045	0.0156	-2.88462	0.003943	80610	4.85251e-05	33.5179
22	rs9615905	48875699	T	C	0.011	0.0017	6.47059	2.7e-10	690274	0.0203	0.0147	1.38095	0.1692	80610	6.06512e-05	41.8684
7	rs40245	21470536	A	T	0.011	0.0018	6.11111	1.9e-09	681704	0.0161	0.0143	1.12587	0.2602	80610	5.47798e-05	37.3456
3	rs11128760	15873407	A	G	0.011	0.0017	6.47059	3.1e-10	690962	-0.0121	0.0138	-0.876812	0.3805	80610	6.05909e-05	41.8684
4	rs331949	143663206	C	T	0.011	0.0017	-6.47059	1e-10	787844	-0.0109	0.0142	0.767606	0.4421	80610	5.31403e-05	41.8684
6	rs9361779	64159064	A	C	0.011	0.0017	6.47059	1.6e-10	690422	-0.0105	0.0137	-0.766423	0.4424	80610	6.06382e-05	41.8684
12	rs17709991	116065057	C	T	0.011	0.0018	-6.11111	2.4e-09	785052	0.0105	0.0157	-0.66879	0.5028	80610	4.75687e-05	37.3456
3	rs1523768	77667044	G	A	0.011	0.0017	-6.47059	2.6e-10	794306	-0.0085	0.0149	0.57047	0.5649	80610	5.2708e-05	41.8684
2	rs12692596	161265910	T	C	0.011	0.0017	6.47059	4e-11	791438	0.007	0.0141	0.496454	0.6218	80610	5.2899e-05	41.8684
14	rs17105272	77529783	T	C	0.011	0.0019	5.78947	3.2e-09	681028	-0.0063	0.0147	-0.428571	0.6673	80610	4.92144e-05	33.5179
3	rs4856794	66436182	G	T	0.011	0.0018	-6.11111	1.5e-09	690270	0.0035	0.0143	-0.244755	0.804	80610	5.41001e-05	37.3456
15	rs1829130	76107730	C	T	0.011	0.0019	-5.78947	3.7e-09	689024	-0.0003	0.0147	0.0204082	0.9815	80610	4.86433e-05	33.5179
7	rs7805441	78121458	T	C	0.0109	0.0017	6.41176	3.4e-10	682488	-0.0252	0.0136	-1.85294	0.06429	80610	6.02329e-05	41.1106
11	rs897356	11762321	C	G	0.0109	0.0018	6.05556	4.3e-10	687474	-0.0215	0.014	-1.53571	0.1243	80610	5.3337e-05	36.6696
8	rs7006629	87519542	T	C	0.0109	0.0017	6.41176	2.5e-10	691635	0.0143	0.0136	1.05147	0.2947	80610	5.94364e-05	41.1106
7	rs10259665	79061837	A	G	0.0109	0.0019	5.73684	4.7e-09	689364	-0.0128	0.0147	-0.870748	0.3818	80610	4.77393e-05	32.9113
8	rs11784576	25661397	T	G	0.0109	0.0019	5.73684	5.9e-09	690143	-0.012	0.0151	-0.794702	0.4244	80610	4.76855e-05	32.9113
3	rs10935143	134665159	G	A	0.0109	0.0017	-6.41176	2.8e-10	688983	0.0103	0.0137	-0.751825	0.4503	80610	5.96651e-05	41.1106
16	rs12597712	54152620	G	C	0.0109	0.0017	-6.41176	1.4e-10	727187	-0.0103	0.0138	0.746377	0.4536	80610	5.65307e-05	41.1106
15	rs12439829	98282615	T	A	0.0109	0.0018	-6.05556	1.1e-09	687407	-0.0093	0.0142	0.65493	0.5111	80610	5.33422e-05	36.6696
1	rs645482	191386639	A	G	0.0109	0.0019	5.73684	6.2e-09	688815	-0.006	0.0149	-0.402685	0.6865	80610	4.77774e-05	32.9113
10	rs11251352	2585792	G	A	0.0109	0.0018	-6.05556	7e-10	690804	-0.0047	0.0139	0.338129	0.7347	80610	5.30799e-05	36.6696
2	rs17019087	36783599	C	T	0.0109	0.0018	-6.05556	7.8e-10	692233	0.0039	0.0141	-0.276596	0.7841	80610	5.29703e-05	36.6696
5	rs6594967	115710803	T	C	0.0109	0.0018	6.05556	3.4e-09	689250	-0.0037	0.0144	-0.256944	0.796	80610	5.31996e-05	36.6696
2	rs11096549	16607101	T	C	0.0109	0.0019	5.73684	1.4e-08	686285	0.0039	0.0153	0.254902	0.7967	80610	4.79535e-05	32.9113
9	rs324534	9046080	T	G	0.0109	0.0019	5.73684	4.2e-09	687470	0.0037	0.0146	0.253425	0.8017	80610	4.78709e-05	32.9113
7	rs849135	28196413	A	G	0.0109	0.0016	6.8125	2e-11	793909	0.0028	0.0137	0.20438	0.8352	80610	5.84544e-05	46.41
8	rs17069831	4137396	C	T	0.0109	0.0019	-5.73684	2.1e-08	675848	0.0023	0.0151	-0.152318	0.8761	80610	4.8694e-05	32.9113
5	rs2282802	139712239	A	G	0.0109	0.0017	6.41176	4e-10	685481	-0.0019	0.0139	-0.136691	0.8917	80610	5.99699e-05	41.1106
2	rs10198345	157109395	C	T	0.0109	0.0018	-6.05556	2.2e-09	689813	0.0014	0.0145	-0.0965517	0.9216	80610	5.31562e-05	36.6696
3	rs16833232	182262873	C	T	0.0109	0.0019	-5.73684	4.6e-09	688579	0.0006	0.0153	-0.0392157	0.9678	80610	4.77938e-05	32.9113
15	rs8036040	36402716	A	C	0.0109	0.0017	6.41176	2.7e-10	691068	0	0.0136	0	0.9989	80610	5.94851e-05	41.1106
10	rs999889	84279949	G	A	0.0108	0.0019	-5.68421	1.4e-08	690572	0.027	0.0151	-1.78808	0.07288	80610	4.67855e-05	32.3102
3	rs13072412	88749998	C	A	0.0108	0.0017	-6.35294	3.1e-10	691851	-0.0168	0.0136	1.23529	0.216	80610	5.83327e-05	40.3597
6	rs9475173	55013291	A	G	0.0108	0.0019	5.68421	6.6e-09	678491	-0.0169	0.0147	-1.14966	0.2494	80610	4.76185e-05	32.3102
5	rs9326846	111301546	G	A	0.0108	0.0019	-5.68421	7.1e-09	688531	-0.0128	0.0147	0.870748	0.3833	80610	4.69242e-05	32.3102
6	rs9463175	9510030	C	T	0.0108	0.0017	-6.35294	4.2e-10	771669	0.0117	0.0143	-0.818182	0.4129	80610	5.22993e-05	40.3598
4	rs6852276	145261999	G	A	0.0108	0.0017	-6.35294	8.5e-11	781303	0.011	0.014	-0.785714	0.4321	80610	5.16545e-05	40.3598
1	rs11121210	8708529	C	T	0.0108	0.0018	-6	1.3e-09	691172	-0.0098	0.0141	0.695035	0.4873	80610	5.20827e-05	35.9999
15	rs10851523	53044002	G	C	0.0108	0.0019	-5.68421	1.8e-08	715239	0.0096	0.0154	-0.623377	0.5327	80610	4.5172e-05	32.3102
1	rs11577179	155983710	G	A	0.0108	0.0017	-6.35294	1.5e-10	790199	-0.007	0.014	0.5	0.6183	80610	5.1073e-05	40.3598
16	rs4783241	82650384	G	C	0.0108	0.0017	-6.35294	4e-10	689741	-0.0064	0.0137	0.467153	0.6434	80610	5.85111e-05	40.3597
3	rs2035831	173683791	G	C	0.0108	0.0018	-6	5.5e-09	674163	-0.0048	0.0147	0.326531	0.7411	80610	5.33967e-05	35.9999
6	rs1885728	5977833	A	G	0.0108	0.0019	5.68421	1e-08	682316	-0.0012	0.0153	-0.0784314	0.9364	80610	4.73515e-05	32.3102
9	rs7031064	14455076	A	G	0.0108	0.0017	6.35294	3.1e-10	691926	0.0004	0.0137	0.0291971	0.9788	80610	5.83263e-05	40.3597
10	rs11001963	78760959	T	C	0.0108	0.0018	6	1.2e-09	678263	-0.0003	0.0138	-0.0217391	0.9806	80610	5.30739e-05	35.9999
12	rs621042	18789007	C	A	0.0107	0.0017	-6.29412	6.3e-10	689121	0.0223	0.0139	-1.60432	0.1102	80610	5.74843e-05	39.6158
10	rs1776209	93810872	A	G	0.0107	0.0019	5.63158	2.2e-08	683705	0.0215	0.0152	1.41447	0.1564	80610	4.63843e-05	31.7146
7	rs10243319	147674678	T	C	0.0107	0.0018	5.94444	1.2e-09	690936	0.0151	0.0139	1.08633	0.2777	80610	5.11402e-05	35.3363
9	rs10989568	104396304	A	G	0.0107	0.0017	6.29412	6.6e-10	688508	-0.014	0.0136	-1.02941	0.3014	80610	5.75355e-05	39.6158
2	rs11682175	57987593	T	C	0.0107	0.0017	6.29412	3.9e-10	688991	0.0079	0.014	0.564286	0.5704	80610	5.74951e-05	39.6158
13	rs2198679	89131240	A	G	0.0107	0.0017	6.29412	5.6e-10	688014	-0.007	0.0139	-0.503597	0.6128	80610	5.75768e-05	39.6158
3	rs2371767	64718258	C	G	0.0107	0.0018	5.94444	6.2e-09	768041	0.0069	0.015	0.46	0.6433	80610	4.60064e-05	35.3363
7	rs802460	86260816	T	C	0.0107	0.0018	5.94444	2.8e-09	691882	-0.0051	0.0147	-0.346939	0.7286	80610	5.10703e-05	35.3363
17	rs236527	68215574	G	C	0.0107	0.0019	-5.63158	2.9e-08	676956	-0.0031	0.0148	0.209459	0.8339	80610	4.68468e-05	31.7146
2	rs731834	113957198	A	C	0.0107	0.0018	5.94444	1.6e-09	625481	-0.0002	0.0139	-0.0143885	0.9874	80610	5.64916e-05	35.3363
7	rs1524277	109173130	C	T	0.0106	0.0018	-5.88889	2.2e-09	633568	0.0253	0.0136	-1.86029	0.06317	80610	5.47331e-05	34.6789
6	rs9296723	53752062	C	T	0.0106	0.0018	-5.88889	4e-09	690691	-0.0244	0.0141	1.7305	0.08325	80610	5.02066e-05	34.6789
17	rs17681708	9792872	C	T	0.0106	0.0018	-5.88889	7.2e-09	692361	-0.0246	0.015	1.64	0.1022	80610	5.00855e-05	34.6789
1	rs818524	85201228	C	T	0.0106	0.0019	-5.57895	3.4e-08	670078	0.0214	0.015	-1.42667	0.154	80610	4.64471e-05	31.1246
3	rs1454148	176341188	T	C	0.0106	0.0019	5.57895	4.6e-08	691136	0.0214	0.0158	1.35443	0.1779	80610	4.5032e-05	31.1246
6	rs9364687	163817911	G	T	0.0106	0.0017	-6.23529	1.9e-10	790296	0.0144	0.0138	-1.04348	0.2959	80610	4.91929e-05	38.8788
2	rs2317299	236903093	T	C	0.0106	0.0017	6.23529	1.3e-09	677983	-0.0139	0.0139	-1	0.3174	80610	5.73416e-05	38.8788
12	rs10846428	16954133	C	T	0.0106	0.0019	-5.57895	3.1e-08	794724	0.012	0.0168	-0.714286	0.4736	80610	3.91626e-05	31.1246
8	rs903959	142630782	A	T	0.0106	0.0018	5.88889	1.6e-09	689895	0.0088	0.0148	0.594595	0.554	80610	5.02646e-05	34.6789
3	rs1840969	78830840	T	A	0.0106	0.0018	-5.88889	1.9e-09	688490	0.0079	0.0139	-0.568345	0.5667	80610	5.03671e-05	34.6789
1	rs6661316	210095527	T	C	0.0106	0.0016	6.625	6.8e-11	795169	0.0074	0.0138	0.536232	0.5928	80610	5.51936e-05	43.8905
5	rs17695092	173337853	T	G	0.0106	0.0018	5.88889	3.4e-09	775102	-0.0066	0.0148	-0.445946	0.6555	80610	4.47392e-05	34.6789
10	rs1227244	66590825	G	A	0.0106	0.0019	-5.57895	1e-08	682133	0.0041	0.0145	-0.282759	0.7783	80610	4.56263e-05	31.1246
4	rs1455137	145986668	C	A	0.0106	0.0017	-6.23529	4.4e-10	792826	-0.0036	0.0144	0.25	0.8055	80610	4.9036e-05	38.8788
3	rs11128904	18742270	C	G	0.0106	0.0019	5.57895	4.5e-08	691222	-0.0003	0.0151	-0.0198675	0.9854	80610	4.50264e-05	31.1246
3	rs9845966	13433158	T	G	0.0105	0.0017	6.17647	2.5e-10	778076	0.0315	0.0137	2.29927	0.02153	80610	4.90272e-05	38.1487
10	rs12779328	12943973	T	C	0.0105	0.0019	5.52632	4.5e-08	690736	0.0321	0.015	2.14	0.03216	80610	4.4212e-05	30.5401
20	rs2876248	12700157	T	C	0.0105	0.0018	5.83333	6.2e-09	688475	0.0252	0.0142	1.77465	0.07647	80610	4.94224e-05	34.0277
6	rs17448885	97385975	C	G	0.0105	0.0018	5.83333	7.3e-09	689962	-0.0241	0.0144	-1.67361	0.0941	80610	4.93159e-05	34.0277
16	rs1125804	74148932	G	A	0.0105	0.0018	-5.83333	2.3e-09	674893	-0.0235	0.0142	1.65493	0.09791	80610	5.0417e-05	34.0277
8	rs13267015	68205187	T	C	0.0105	0.0019	5.52632	3.9e-08	692322	-0.0232	0.0151	-1.53642	0.1234	80610	4.41107e-05	30.5401
3	rs13072731	38533335	C	A	0.0105	0.0018	-5.83333	2.3e-09	691645	0.0205	0.0139	-1.47482	0.1393	80610	4.91959e-05	34.0277
20	rs17272434	15085365	G	A	0.0105	0.0018	-5.83333	3.7e-09	789375	-0.0188	0.0147	1.27891	0.1994	80610	4.31054e-05	34.0277
2	rs1462496	157607055	A	T	0.0105	0.0018	5.83333	9.3e-09	629880	0.0137	0.014	0.978571	0.3271	80610	5.40197e-05	34.0277
13	rs9318686	81012613	C	T	0.0105	0.0018	-5.83333	1e-08	690542	0.0134	0.0145	-0.924138	0.3552	80610	4.92745e-05	34.0277
8	rs12545740	33455300	A	C	0.0105	0.0018	5.83333	2.5e-09	674019	0.0125	0.0141	0.886525	0.3756	80610	5.04823e-05	34.0277
13	rs6561710	53866077	G	A	0.0105	0.0018	-5.83333	2.6e-09	684515	-0.012	0.0139	0.863309	0.3887	80610	4.97083e-05	34.0277
20	rs2423668	12430673	T	C	0.0105	0.0019	5.52632	2.8e-08	527352	-0.0118	0.0142	-0.830986	0.405	80610	5.79089e-05	30.5401
11	rs4936671	121942512	C	G	0.0105	0.0018	5.83333	6.2e-09	678888	-0.0097	0.014	-0.692857	0.4893	80610	5.01203e-05	34.0277
2	rs1260326	27730940	C	T	0.0105	0.0017	-6.17647	3.9e-10	784462	-0.0085	0.0137	0.620438	0.535	80610	4.86281e-05	38.1487
12	rs2269828	47471439	G	A	0.0105	0.0018	-5.83333	4.4e-09	781589	-0.0081	0.0146	0.554795	0.579	80610	4.35348e-05	34.0277
3	rs6777784	62376645	T	G	0.0105	0.0018	5.83333	4.7e-09	679371	-0.0055	0.0139	-0.395683	0.6948	80610	5.00847e-05	34.0277
6	rs7748777	41133806	A	G	0.0105	0.0016	6.5625	1.6e-10	790069	-0.0051	0.0136	-0.375	0.7065	80610	5.45067e-05	43.0663
2	rs4670627	37046711	T	C	0.0105	0.0017	6.17647	2.6e-10	794641	0.0037	0.0137	0.270073	0.7874	80610	4.80053e-05	38.1487
10	rs2477017	34911879	A	G	0.0104	0.0018	5.77778	5.4e-09	691826	0.0306	0.0143	2.13986	0.03266	80610	4.82507e-05	33.3826
3	rs4521182	28631124	T	C	0.0104	0.0019	5.47368	3.7e-08	688234	-0.0313	0.015	-2.08667	0.03727	80610	4.35316e-05	29.9611
1	rs12759296	15881237	T	G	0.0104	0.0018	5.77778	1.9e-08	692127	-0.0225	0.0148	-1.52027	0.1282	80610	4.82297e-05	33.3826
2	rs12615778	102436738	A	G	0.0104	0.0019	5.47368	3.9e-08	684324	-0.021	0.0148	-1.41892	0.1563	80610	4.37803e-05	29.9611
1	rs2007231	115266306	C	T	0.0104	0.0018	-5.77778	5.2e-09	691969	0.0189	0.0143	-1.32168	0.1848	80610	4.82408e-05	33.3826
17	rs2619976	71754545	T	C	0.0104	0.0018	5.77778	6.3e-09	684417	0.0179	0.014	1.27857	0.2019	80610	4.8773e-05	33.3826
20	rs676749	3026069	T	A	0.0104	0.0017	-6.11765	1.7e-09	691753	-0.0169	0.0138	1.22464	0.2221	80610	5.40996e-05	37.4255
2	rs13001304	192949003	T	C	0.0104	0.0019	5.47368	2.9e-08	686301	0.0175	0.015	1.16667	0.2443	80610	4.36542e-05	29.9611
16	rs825680	73606563	A	T	0.0104	0.0018	5.77778	6.7e-09	680731	-0.0099	0.014	-0.707143	0.4807	80610	4.90371e-05	33.3826
6	rs3806116	20487250	T	G	0.0104	0.0017	6.11765	7.7e-10	780574	-0.0076	0.0143	-0.531469	0.5957	80610	4.7944e-05	37.4255
2	rs535533	166959505	C	T	0.0104	0.0018	-5.77778	3.4e-09	690482	-0.0071	0.0138	0.514493	0.6065	80610	4.83446e-05	33.3826
18	rs1608445	947954	G	A	0.0104	0.0018	-5.77778	3.7e-09	683383	-0.007	0.014	0.5	0.6174	80610	4.88468e-05	33.3826
8	rs7826312	32400115	C	T	0.0104	0.0017	-6.11765	4.9e-10	785343	-0.0037	0.0138	0.268116	0.7903	80610	4.76528e-05	37.4255
6	rs857601	44805214	T	G	0.0104	0.0019	5.47368	3e-08	691300	-0.0037	0.015	-0.246667	0.8059	80610	4.33385e-05	29.9611
10	rs1468069	98988759	A	C	0.0104	0.0018	5.77778	8.5e-09	691817	0.0005	0.0143	0.034965	0.9741	80610	4.82514e-05	33.3826
5	rs6898812	74253864	G	T	0.0104	0.0018	-5.77778	4.2e-09	685037	0	0.0137	0	0.9976	80610	4.87289e-05	33.3826
11	rs2605603	93221105	G	A	0.0103	0.0016	-6.4375	2.5e-10	790857	0.0361	0.0136	-2.65441	0.007943	80610	5.23979e-05	41.4413
6	rs3819811	144280529	G	A	0.0103	0.0019	-5.42105	3.1e-08	682154	0.0274	0.0147	-1.86395	0.06199	80610	4.3079e-05	29.3877
5	rs4912637	141720261	G	A	0.0103	0.0018	-5.72222	1.5e-08	691647	-0.0223	0.0144	1.54861	0.1209	80610	4.73396e-05	32.7437
5	rs4865796	53272664	G	A	0.0103	0.0018	-5.72222	5.2e-09	789716	-0.0228	0.0147	1.55102	0.1218	80610	4.14611e-05	32.7437
20	rs1884389	1410582	C	T	0.0103	0.0017	-6.05882	4e-09	683669	-0.019	0.0138	1.37681	0.1674	80610	5.36917e-05	36.7092
6	rs1324110	93913200	G	C	0.0103	0.0017	-6.05882	6.8e-10	786661	0.0174	0.0139	-1.2518	0.2121	80610	4.66626e-05	36.7092
20	rs17201143	50402079	C	T	0.0103	0.0019	-5.42105	2.6e-08	691867	-0.0124	0.015	0.826667	0.4085	80610	4.24743e-05	29.3877
7	rs1544459	77417584	C	T	0.0103	0.0016	-6.4375	2.2e-10	795359	0.0098	0.0137	-0.715328	0.4755	80610	5.21013e-05	41.4413
22	rs138289	32182708	A	T	0.0103	0.0017	6.05882	3.3e-09	687258	-0.0073	0.0145	-0.503448	0.613	80610	5.34114e-05	36.7092
22	rs11089885	38809485	C	T	0.0103	0.0018	-5.72222	4e-09	687613	0.0062	0.0146	-0.424658	0.6701	80610	4.76173e-05	32.7437
22	rs175165	20116015	T	G	0.0103	0.0018	5.72222	5.2e-09	690545	-0.0055	0.014	-0.392857	0.6964	80610	4.74151e-05	32.7437
3	rs1554194	8138041	C	G	0.0103	0.0017	6.05882	3.4e-09	686099	-0.0043	0.014	-0.307143	0.7592	80610	5.35016e-05	36.7092
4	rs6819344	89197519	A	C	0.0103	0.0017	6.05882	6.1e-10	795079	0.004	0.014	0.285714	0.7738	80610	4.61686e-05	36.7093
15	rs4906908	27040082	G	T	0.0103	0.0017	-6.05882	2.5e-09	691345	-0.0039	0.0137	0.284672	0.7747	80610	5.30956e-05	36.7092
9	rs11790280	14651283	C	T	0.0103	0.0018	-5.72222	7.1e-09	684876	0.0025	0.0139	-0.179856	0.8579	80610	4.78076e-05	32.7437
6	rs9489622	119526350	A	G	0.0103	0.0017	6.05882	2.8e-09	690131	0.001	0.0136	0.0735294	0.9402	80610	5.3189e-05	36.7092
13	rs7323827	94116675	A	G	0.0102	0.0018	5.66667	3.3e-08	689566	-0.0254	0.0146	-1.73973	0.08264	80610	4.6565e-05	32.111
13	rs9527958	59841918	G	A	0.0102	0.0018	-5.66667	2.5e-08	691019	-0.0228	0.0144	1.58333	0.1114	80610	4.64671e-05	32.111
11	rs1596299	28581557	T	C	0.0102	0.0019	5.36842	4.7e-08	683678	0.0228	0.0149	1.5302	0.126	80610	4.21525e-05	28.8199
2	rs6433243	171605495	T	C	0.0102	0.0018	5.66667	1.2e-08	691231	0.0195	0.0147	1.32653	0.185	80610	4.64528e-05	32.111
7	rs896183	127831580	A	G	0.0102	0.0017	6	2.3e-09	758144	0.0084	0.014	0.6	0.5494	80610	4.74821e-05	35.9999
10	rs3851083	33862727	G	A	0.0102	0.0016	-6.375	4.1e-10	793679	-0.0078	0.0139	0.561151	0.5764	80610	5.12027e-05	40.6405
21	rs2836961	40627020	C	A	0.0102	0.0017	-6	1.1e-09	793481	-0.0052	0.0143	0.363636	0.7179	80610	4.53676e-05	35.9999
5	rs1014194	168192944	A	C	0.0102	0.0018	5.66667	1.8e-08	686107	0.0037	0.0143	0.258741	0.7977	80610	4.67997e-05	32.111
2	rs2119753	151224579	A	G	0.0102	0.0018	5.66667	6.8e-09	684462	-0.0025	0.0141	-0.177305	0.8608	80610	4.69122e-05	32.111
3	rs2362777	24927919	G	T	0.0102	0.0018	-5.66667	1.3e-08	687004	0.0019	0.0141	-0.134752	0.89	80610	4.67386e-05	32.111
10	rs6482729	131120802	C	T	0.0102	0.0019	-5.36842	3.6e-08	676977	0.0011	0.0145	-0.0758621	0.9406	80610	4.25697e-05	28.8199
3	rs2172211	70024751	G	A	0.0101	0.0018	-5.61111	3.5e-08	794768	0.0256	0.0154	-1.66234	0.09633	80610	3.96132e-05	31.4845
11	rs719802	113234679	T	C	0.0101	0.0018	5.61111	9.5e-09	692544	0.0216	0.014	1.54286	0.1232	80610	4.54601e-05	31.4845
13	rs1394879	62683659	C	G	0.0101	0.0017	5.94118	6.2e-09	692138	-0.019	0.0143	-1.32867	0.1836	80610	5.09953e-05	35.2975
19	rs243387	4445156	G	A	0.0101	0.0017	-5.94118	4.4e-09	692367	0.0104	0.0137	-0.759124	0.4487	80610	5.09784e-05	35.2975
17	rs11658335	80084821	C	T	0.0101	0.0017	-5.94118	3.2e-09	729474	0.0085	0.0139	-0.611511	0.5404	80610	4.83854e-05	35.2975
3	rs1476322	161446055	A	G	0.0101	0.0017	5.94118	5e-09	692523	-0.0079	0.0136	-0.580882	0.562	80610	5.09669e-05	35.2975
11	rs4757638	18312953	A	G	0.0101	0.0018	5.61111	2.1e-08	683983	-0.0059	0.014	-0.421429	0.6737	80610	4.60291e-05	31.4845
2	rs1316369	241351756	A	G	0.0101	0.0018	5.61111	4.7e-08	687811	0.0028	0.0145	0.193103	0.8467	80610	4.57729e-05	31.4845
5	rs4703019	102053558	A	G	0.0101	0.0017	5.94118	1e-09	794152	0.0015	0.0139	0.107914	0.913	80610	4.44449e-05	35.2975
1	rs11118308	219633869	A	G	0.0101	0.0016	6.3125	4.8e-10	794625	0.0008	0.0138	0.057971	0.9558	80610	5.0144e-05	39.8476
11	rs472611	119824102	G	A	0.0101	0.0018	-5.61111	3.8e-08	686211	-0.0007	0.0144	0.0486111	0.9604	80610	4.58797e-05	31.4845
4	rs7685048	95027784	C	T	0.0101	0.0017	-5.94118	4.1e-09	692398	0.0001	0.0137	-0.00729927	0.997	80610	5.09761e-05	35.2975
9	rs10119216	14346060	C	T	0.01	0.0018	-5.55556	4.1e-08	719128	0.0258	0.0157	-1.64331	0.1015	80610	4.29171e-05	30.8641
16	rs4985557	70704974	C	T	0.01	0.0018	-5.55556	1.6e-08	669579	-0.0207	0.0141	1.46809	0.1416	80610	4.60928e-05	30.8641
2	rs2053865	162715135	T	C	0.01	0.0017	5.88235	7.6e-09	687357	-0.016	0.0137	-1.16788	0.2436	80610	5.03382e-05	34.602
13	rs1668633	78371890	T	C	0.01	0.0017	5.88235	8.7e-09	688791	-0.0156	0.0137	-1.13869	0.2568	80610	5.02334e-05	34.602
5	rs17100323	142862611	C	G	0.01	0.0018	5.55556	1.5e-08	674502	-0.0119	0.0139	-0.856115	0.392	80610	4.57564e-05	30.8641
17	rs1865989	75707094	T	A	0.01	0.0018	-5.55556	2.9e-08	682923	0.01	0.0141	-0.70922	0.4794	80610	4.51922e-05	30.8641
6	rs634042	53988640	C	T	0.01	0.0018	-5.55556	2e-08	692479	0.009	0.0142	-0.633803	0.5227	80610	4.45686e-05	30.8641
7	rs6968554	17287106	G	A	0.01	0.0017	-5.88235	3.5e-09	794218	0.0079	0.0144	-0.548611	0.5813	80610	4.35656e-05	34.602
3	rs9814557	135720540	G	A	0.01	0.0018	-5.55556	2e-08	750067	0.0059	0.0148	-0.398649	0.6911	80610	4.11469e-05	30.8641
15	rs4886869	77799657	G	A	0.01	0.0018	-5.55556	2.9e-08	678149	-0.0047	0.0141	0.333333	0.7408	80610	4.55103e-05	30.8641
16	rs9921416	54244754	C	T	0.01	0.0018	-5.55556	1.2e-08	682666	0.0024	0.0137	-0.175182	0.8634	80610	4.52092e-05	30.8641
2	rs11904490	182584021	C	A	0.0099	0.0018	-5.5	3.7e-08	679650	0.0252	0.0148	-1.7027	0.08808	80610	4.45062e-05	30.2499
4	rs7694732	115124089	A	G	0.0099	0.0017	5.82353	8.7e-09	690622	0.0222	0.0138	1.6087	0.1072	80610	4.91033e-05	33.9134
4	rs1158684	173584086	A	G	0.0099	0.0017	5.82353	9.1e-09	688147	-0.0175	0.0136	-1.28676	0.1995	80610	4.92799e-05	33.9134
2	rs4953577	42935961	T	C	0.0099	0.0017	5.82353	9.9e-09	689607	-0.0148	0.0137	-1.08029	0.2807	80610	4.91756e-05	33.9134
6	rs4538727	129408564	G	A	0.0099	0.0018	-5.5	4.2e-08	673440	0.0144	0.0141	-1.02128	0.3076	80610	4.49166e-05	30.2499
7	rs16875962	32514776	T	C	0.0099	0.0017	5.82353	9.5e-09	691607	0.0123	0.0138	0.891304	0.3723	80610	4.90334e-05	33.9134
5	rs10942476	86172206	G	A	0.0099	0.0017	-5.82353	9.5e-09	686324	0.011	0.0136	-0.808824	0.4182	80610	4.94108e-05	33.9134
6	rs9395582	50278168	T	C	0.0099	0.0017	5.82353	9.1e-09	690953	0.0094	0.014	0.671429	0.4994	80610	4.90798e-05	33.9134
6	rs9356132	164102214	C	T	0.0099	0.0018	-5.5	3.3e-08	792719	-0.0075	0.0151	0.496689	0.6193	80610	3.81583e-05	30.2499
11	rs653264	68699775	G	A	0.0099	0.0017	-5.82353	9.3e-09	686404	0.005	0.0136	-0.367647	0.7122	80610	4.9405e-05	33.9134
7	rs329277	35080931	G	T	0.0099	0.0017	-5.82353	1.1e-08	686149	-0.0011	0.0136	0.0808824	0.9345	80610	4.94234e-05	33.9134
1	rs284262	10743363	T	C	0.0099	0.0018	5.5	2.6e-08	643552	0.0003	0.0138	0.0217391	0.9834	80610	4.70025e-05	30.2499
20	rs2143624	49781718	A	G	0.0098	0.0017	5.76471	4.8e-09	793865	0.0222	0.0144	1.54167	0.1238	80610	4.18591e-05	33.2318
18	rs7235563	73139335	C	G	0.0098	0.0018	5.44444	4.3e-08	692255	-0.0211	0.0142	-1.48592	0.137	80610	4.28176e-05	29.6419
17	rs8070454	38160754	C	T	0.0098	0.0017	-5.76471	4.2e-09	795617	0.0196	0.014	-1.4	0.1597	80610	4.17669e-05	33.2318
9	rs3829849	129390800	T	C	0.0098	0.0017	5.76471	5.9e-09	793851	0.0152	0.0141	1.07801	0.2813	80610	4.18598e-05	33.2318
20	rs6047046	2129907	A	G	0.0098	0.0017	5.76471	1.8e-08	682140	0.0123	0.0137	0.89781	0.3708	80610	4.87147e-05	33.2317
16	rs6497676	10180223	G	A	0.0098	0.0018	-5.44444	3.7e-08	688507	-0.012	0.0142	0.84507	0.3975	80610	4.30507e-05	29.6419
5	rs189843	164600151	G	C	0.0098	0.0017	-5.76471	1.7e-08	685314	0.0107	0.0137	-0.781022	0.4336	80610	4.8489e-05	33.2317
5	rs6879326	59208302	C	T	0.0098	0.0017	-5.76471	1.3e-08	690684	-0.0105	0.0139	0.755396	0.4491	80610	4.81121e-05	33.2317
2	rs4676084	110010962	A	G	0.0098	0.0017	5.76471	1.8e-08	685747	0.0102	0.0139	0.733813	0.4622	80610	4.84584e-05	33.2317
5	rs254800	172925741	T	G	0.0098	0.0017	5.76471	1.8e-08	687952	-0.0098	0.0137	-0.715328	0.4752	80610	4.83031e-05	33.2317
18	rs273697	23178748	G	A	0.0098	0.0017	-5.76471	1.5e-08	683992	0.0086	0.0135	-0.637037	0.5267	80610	4.85828e-05	33.2317
12	rs4148866	123425575	T	C	0.0098	0.0018	5.44444	4e-08	676418	-0.0061	0.0139	-0.438849	0.6597	80610	4.38201e-05	29.6419
2	rs1704190	200760629	A	G	0.0098	0.0018	5.44444	3.3e-08	692593	0.0023	0.0141	0.163121	0.8687	80610	4.27967e-05	29.6419
13	rs9547153	85903717	G	A	0.0098	0.0017	-5.76471	8.7e-09	775400	-0.002	0.014	0.142857	0.8859	80610	4.28558e-05	33.2317
9	rs12380502	120660025	G	C	0.0098	0.0017	-5.76471	1.8e-08	689880	0.0016	0.0137	-0.116788	0.904	80610	4.81681e-05	33.2317
4	rs6827083	153075491	G	A	0.0097	0.0016	-6.0625	4.8e-09	794577	0.0262	0.0138	-1.89855	0.05858	80610	4.62538e-05	36.7538
18	rs9965170	44788274	G	A	0.0097	0.0017	-5.70588	2.5e-08	692261	-0.0256	0.014	1.82857	0.06803	80610	4.70279e-05	32.557
7	rs2717926	37714304	T	C	0.0097	0.0017	5.70588	2.6e-08	794691	-0.025	0.0145	-1.72414	0.08541	80610	4.09666e-05	32.557
2	rs1530559	135755629	A	G	0.0097	0.0017	5.70588	1.6e-08	774201	-0.0251	0.0193	-1.30052	0.1928	80610	4.20507e-05	32.557
1	rs591088	42438196	C	T	0.0097	0.0017	-5.70588	1.6e-08	691522	0.0112	0.0137	-0.817518	0.4129	80610	4.70781e-05	32.557
1	rs10733051	167280354	A	G	0.0097	0.0016	6.0625	2.9e-09	781928	-0.0096	0.014	-0.685714	0.4939	80610	4.7002e-05	36.7538
5	rs7727781	165185571	T	C	0.0097	0.0017	5.70588	1.9e-08	683127	-0.008	0.0136	-0.588235	0.5558	80610	4.76566e-05	32.557
8	rs881301	38332318	C	T	0.0097	0.0017	-5.70588	2.4e-08	691753	0.0059	0.0141	-0.41844	0.677	80610	4.70624e-05	32.557
4	rs6818414	16600664	C	T	0.0097	0.0017	-5.70588	1.6e-08	685947	-0.0028	0.0138	0.202899	0.8389	80610	4.74607e-05	32.557
5	rs11738695	108699161	A	C	0.0097	0.0017	5.70588	2e-08	691380	-0.0021	0.0138	-0.152174	0.8797	80610	4.70878e-05	32.557
3	rs2270778	124692689	C	T	0.0097	0.0017	-5.70588	4.3e-09	794903	0.0001	0.014	-0.00714286	0.9941	80610	4.09556e-05	32.557
7	rs972283	130466854	A	G	0.0096	0.0016	6	5.1e-09	795592	0.0195	0.0144	1.35417	0.1757	80610	4.52473e-05	35.9999
5	rs2161097	103945178	T	C	0.0096	0.0017	5.64706	2.5e-08	692354	0.0142	0.0136	1.04412	0.2994	80610	4.60571e-05	31.8892
6	rs6919443	104493098	G	A	0.0096	0.0017	-5.64706	4.3e-08	691422	0.0123	0.0137	-0.89781	0.367	80610	4.61192e-05	31.8892
6	rs3008839	40052660	A	G	0.0096	0.0017	5.64706	2.9e-08	782905	-0.0127	0.0145	-0.875862	0.378	80610	4.07303e-05	31.8892
16	rs12443621	52548037	G	A	0.0096	0.0017	-5.64706	3.2e-08	688078	-0.0088	0.0136	0.647059	0.5186	80610	4.63433e-05	31.8892
8	rs1021066	106368050	G	T	0.0096	0.0017	-5.64706	2.5e-08	690198	-0.0046	0.0138	0.333333	0.7397	80610	4.62009e-05	31.8892
5	rs3844598	140992235	G	A	0.0095	0.0017	-5.58824	3.8e-08	690704	0.0178	0.0136	-1.30882	0.1919	80610	4.52103e-05	31.2283
3	rs13072095	193639623	T	C	0.0095	0.0017	5.58824	3e-08	795578	0.0063	0.0144	0.4375	0.6629	80610	3.92509e-05	31.2283
1	rs11119208	209211968	A	G	0.0095	0.0017	5.58824	1e-08	793772	0.0026	0.0141	0.184397	0.8541	80610	3.93402e-05	31.2283
16	rs7200919	67316600	A	G	0.0095	0.0017	5.58824	9.3e-09	793695	-0.0001	0.0144	-0.00694444	0.9919	80610	3.9344e-05	31.2283
14	rs10498494	62622717	T	C	0.0094	0.0017	5.52941	5e-08	688204	-0.019	0.0136	-1.39706	0.1632	80610	4.44244e-05	30.5743
4	rs1492767	55221467	T	C	0.0094	0.0016	5.875	1e-08	794161	-0.0188	0.0137	-1.37226	0.1717	80610	4.34599e-05	34.5155
7	rs3807875	122052524	G	A	0.0094	0.0017	-5.52941	3.5e-08	771110	-0.0169	0.0141	1.19858	0.2297	80610	3.96483e-05	30.5743
14	rs1275691	69816344	G	A	0.0094	0.0016	-5.875	1.1e-08	795482	-0.0086	0.0137	0.627737	0.5317	80610	4.33877e-05	34.5155
1	rs7512146	34283008	G	T	0.0094	0.0017	-5.52941	3.9e-08	688657	-0.0049	0.0135	0.362963	0.7156	80610	4.43952e-05	30.5743
13	rs2322622	60497331	C	T	0.0094	0.0017	-5.52941	2.7e-08	790422	0.004	0.014	-0.285714	0.7778	80610	3.86796e-05	30.5743
14	rs2160077	92428410	A	G	0.0093	0.0016	5.8125	1.6e-08	795067	0.0235	0.0138	1.7029	0.08904	80610	4.24917e-05	33.7851
9	rs9408882	118664402	G	A	0.0093	0.0016	-5.8125	1.3e-08	794283	0.0142	0.0136	-1.04412	0.2983	80610	4.25336e-05	33.7851
11	rs573455	117267884	G	A	0.0093	0.0016	-5.8125	1.6e-08	795095	-0.0015	0.0141	0.106383	0.9163	80610	4.24902e-05	33.7851
14	rs10144318	53189731	A	C	0.0092	0.0016	5.75	1.4e-08	794528	0.0287	0.0136	2.11029	0.03494	80610	4.1611e-05	33.0624
15	rs2899663	61194234	G	A	0.0092	0.0016	-5.75	2e-08	792284	-0.0018	0.0138	0.130435	0.8966	80610	4.17289e-05	33.0624
17	rs9910424	55799993	C	T	0.0088	0.0016	-5.5	5e-08	794819	0.002	0.0135	-0.148148	0.8844	80610	3.80575e-05	30.2499

## Sheet: Table S4
					BMI					ALS
chr	SNP	pos	A1	A2	BETA	SE	Z	P	n	BETA	SE	Z	P	n	PVE	F
1	rs2076463	27971092	G	A	0.023	0.004	5.75	1.68e-08	173430	0.0246926	0.05557	0.444351	0.6616	4084	0.000190603	33.0621
1	rs860295	155767708	A	G	0.029	0.004	7.25	8.66e-11	173430	-0.00299551	0.05629	0.0532157	0.9566	4084	0.000302984	52.5619
1	rs491055	190308834	G	A	0.022	0.004	5.5	2.82e-10	173430	-0.109751	0.05056	2.17071	0.03031	4084	0.000174392	30.2497
2	rs6734118	37559355	C	A	0.024	0.003	8	3.42e-12	173430	-0.108365	0.05156	-2.10173	0.03553	4084	0.000368889	63.9993
2	rs77489951	38750287	C	T	0.044	0.008	5.5	9.39e-09	173430	-0.0009995	0.1177	0.00849193	0.9899	4084	0.000174392	30.2497
2	rs10174398	51195601	C	T	0.02	0.003	6.66667	4.65e-09	173430	0.0484552	0.04949	-0.979091	0.3272	4084	0.000256202	44.4439
2	rs2390669	169091942	A	C	0.024	0.004	6	5.63e-10	173430	0.0324199	0.05188	-0.624902	0.5318	4084	0.000207533	35.9996
3	rs2574704	11655381	T	C	0.019	0.004	4.75	4.7e-08	173430	-0.05509	0.04975	-1.10734	0.268	4084	0.000130079	22.5622
3	rs8192473	42299399	T	C	0.035	0.006	5.83333	3.58e-09	173430	0.0198026	0.07115	0.278322	0.7801	4084	0.000196166	34.0274
5	rs1035491	63962177	G	A	0.024	0.004	6	5.63e-09	173430	0.0119286	0.05509	0.216529	0.8225	4084	0.000207533	35.9996
5	rs1846974	87969927	G	A	0.027	0.003	9	1.81e-15	173430	-0.0907544	0.04883	1.85858	0.06341	4084	0.000466829	80.9991
5	rs4308481	122652106	T	C	0.021	0.004	5.25	9.71e-09	173430	0.018979	0.04869	-0.389792	0.6971	4084	0.000158901	27.5622
5	rs329120	133861756	T	C	0.019	0.004	4.75	3.7e-08	173430	-0.0788268	0.0491	-1.60543	0.1082	4084	0.000130079	22.5622
6	rs183975233	32437160	A	T	0.031	0.004	7.75	7.51e-16	173430	0.0372958	0.05452	0.684075	0.4974	4084	0.000346201	60.0618
6	rs9397585	153396875	T	C	0.021	0.004	5.25	5.05e-09	173430	-0.0336602	0.05382	-0.625422	0.5319	4084	0.000158901	27.5622
7	rs6947395	69406661	A	T	0.029	0.004	7.25	4.81e-12	173430	0.0292229	0.05901	-0.495219	0.6199	4084	0.000302984	52.5619
7	rs143665886	115368366	T	C	0.022	0.004	5.5	9.46e-09	173430	-0.0468836	0.04996	0.938422	0.35	4084	0.000174392	30.2497
8	rs77636220	64552779	G	A	0.028	0.004	7	2.8e-11	173430	0.0385329	0.05966	-0.645876	0.5187	4084	0.000282455	48.9994
8	rs4366055	95507328	C	A	0.02	0.003	6.66667	2.12e-09	173430	-0.001998	0.04863	0.0410858	0.9726	4084	0.000256202	44.4439
9	rs7020996	22129579	C	T	0.032	0.004	8	5.87e-18	173430	-0.00796817	0.04863	0.163853	0.8665	4084	0.000368889	63.9993
9	rs10868215	87234111	C	T	0.021	0.004	5.25	1.34e-08	173430	-0.0242927	0.05392	-0.450532	0.6528	4084	0.000158901	27.5622
9	rs3932549	97073588	A	C	0.025	0.004	6.25	1.97e-09	173430	0.0870947	0.0502	1.73495	0.08214	4084	0.000225184	39.062
9	rs5015933	128137418	C	T	0.021	0.003	7	6.12e-10	173430	0.00682323	0.04867	-0.140194	0.8889	4084	0.000282455	48.9994
10	rs10795945	12302607	T	C	0.021	0.003	7	1.1e-09	173430	-0.0314987	0.04906	0.642044	0.5211	4084	0.000282455	48.9994
10	rs7912454	18584792	G	A	0.029	0.005	5.8	3.62e-10	173430	-0.00240288	0.08558	-0.0280776	0.9774	4084	0.000193931	33.6396
10	rs80117551	69834828	T	C	0.022	0.004	5.5	1.57e-08	173430	0.0497421	0.05373	0.925779	0.3563	4084	0.000174392	30.2497
10	rs1832886	94477539	G	A	0.031	0.004	7.75	2.59e-12	173430	0.0704585	0.05674	1.24178	0.2157	4084	0.000346201	60.0618
10	rs12569457	99096676	C	T	0.025	0.004	6.25	6.67e-09	173430	-0.0440169	0.09112	0.483065	0.6262	4084	0.000225184	39.062
10	rs1907240	122897959	A	G	0.024	0.004	6	3.47e-11	173430	0.0491902	0.0493	-0.997774	0.3182	4084	0.000207533	35.9996
10	rs1568079	125251751	A	T	0.025	0.004	6.25	1.8e-12	173430	0.0227395	0.05184	0.438648	0.6649	4084	0.000225184	39.062
12	rs80234489	31441179	C	A	0.031	0.005	6.2	1.05e-11	173430	0.0314987	0.068	0.463216	0.6482	4084	0.000221597	38.4396
14	rs75766425	52511911	G	C	0.034	0.005	6.8	1.28e-10	173430	-0.130151	0.07104	1.83208	0.06783	4084	0.000266549	46.2395
14	rs729050	94109502	G	T	0.021	0.003	7	2.08e-09	173430	0.037598	0.04925	-0.763412	0.4447	4084	0.000282455	48.9994
15	rs2593235	57541201	A	G	0.02	0.003	6.66667	1.6e-08	173430	0.0449734	0.05016	0.896598	0.3711	4084	0.000256202	44.4439
15	rs72749754	62319432	C	G	0.026	0.004	6.5	7.68e-10	173430	-0.0701006	0.05994	-1.16951	0.2423	4084	0.000243555	42.2495
16	rs4788694	73070083	G	C	0.021	0.004	5.25	2.54e-08	173430	-0.0525925	0.05916	0.888987	0.3775	4084	0.000158901	27.5622
17	rs180950758	29036425	A	T	0.027	0.005	5.4	2.63e-08	173430	-0.0198026	0.0691	0.286579	0.7731	4084	0.000168109	29.1597
17	rs4790981	65921834	A	G	0.024	0.004	6	4.65e-10	173430	-0.0582649	0.04925	-1.18304	0.2364	4084	0.000207533	35.9996
20	rs16978956	18288165	A	G	0.026	0.004	6.5	3.46e-09	173430	0.0398849	0.06952	-0.573719	0.5659	4084	0.000243555	42.2495
20	rs2247627	54145086	G	A	0.019	0.003	6.33333	2.54e-08	173430	-0.0440169	0.04839	0.909628	0.3641	4084	0.000231228	40.1106
20	rs6089584	60564086	C	G	0.022	0.004	5.5	3.58e-09	173430	0.00561574	0.05033	-0.111578	0.9109	4084	0.000174392	30.2497
22	rs139913	40713861	A	T	0.027	0.003	9	2.29e-15	173430	0.0314987	0.04867	0.647189	0.5125	4084	0.000466829	80.9991
1	rs633715	177852580	T	C	0.049	0.004	12.25	1.05e-33	173430	-0.0382587	0.05942	0.643869	0.5239	4084	0.000864515	150.061
2	rs939584	621558	C	T	0.056	0.006	9.33333	6.4e-23	173430	0.0227395	0.08004	0.284102	0.7765	4084	0.000502032	87.1101
2	rs713586	25158008	T	C	0.025	0.003	8.33333	4.92e-13	173430	-0.0401818	0.04852	0.828149	0.4067	4084	0.000400257	69.4436
2	rs10197655	58791420	A	G	0.02	0.003	6.66667	3.63e-09	173430	0.0886127	0.04879	-1.81621	0.06929	4084	0.000256202	44.4439
2	rs12617004	142615136	G	C	0.02	0.004	5	5.83e-09	173430	-0.0334348	0.05164	0.647459	0.5212	4084	0.00014413	24.9997
2	rs6433857	181517996	T	C	0.021	0.004	5.25	4.57e-08	173430	-0.0201007	0.04967	-0.404684	0.6855	4084	0.000158901	27.5622
3	rs11130319	52755592	A	T	0.023	0.003	7.66667	3.72e-11	173430	-0.00995033	0.04861	0.204697	0.8395	4084	0.000338799	58.7771
3	rs4686392	185524081	G	A	0.032	0.004	8	1.42e-18	173430	-0.0339705	0.05497	-0.617983	0.537	4084	0.000368889	63.9993
4	rs1996023	45164637	G	T	0.032	0.004	8	1.06e-17	173430	-0.0620354	0.05073	1.22285	0.2215	4084	0.000368889	63.9993
5	rs6881648	74991849	C	A	0.024	0.003	8	2.03e-12	173430	-0.0401818	0.04849	0.828661	0.4022	4084	0.000368889	63.9993
5	rs10062657	95867908	A	C	0.038	0.004	9.5	3.89e-25	173430	0.0821867	0.04964	-1.65565	0.09782	4084	0.000520112	90.249
5	rs4357030	124316031	C	T	0.024	0.004	6	3.6e-10	173430	-0.00240288	0.04897	-0.0490685	0.9605	4084	0.000207533	35.9996
6	rs35261542	20675792	A	C	0.039	0.004	9.75	3.61e-29	173430	-0.020611	0.04958	-0.415711	0.6783	4084	0.000547832	95.0614
6	rs6913361	34179390	G	A	0.038	0.005	7.6	2.73e-14	173430	0.0169427	0.07872	-0.215228	0.83	4084	0.000332934	57.7593
6	rs2206271	50786008	T	A	0.031	0.004	7.75	2.77e-18	173430	-0.0516432	0.0508	1.0166	0.3136	4084	0.000346201	60.0618
8	rs28857569	76697034	T	C	0.023	0.004	5.75	2e-09	173430	0.0217345	0.05737	-0.378848	0.7052	4084	0.000190603	33.0621
10	rs2495707	102425949	G	A	0.025	0.004	6.25	1.21e-09	173430	-0.0543506	0.04897	-1.10988	0.2675	4084	0.000225184	39.062
10	rs4409766	104616663	T	C	0.025	0.004	6.25	5.08e-11	173430	0.00531409	0.05431	-0.0978474	0.9226	4084	0.000225184	39.062
10	rs7903146	114758349	T	C	0.056	0.008	7	9.41e-12	173430	-0.234584	0.131	-1.79072	0.07324	4084	0.000282455	48.9994
11	rs60808706	2857233	G	A	0.046	0.004	11.5	1.24e-38	173430	-0.0907544	0.05	1.81509	0.07017	4084	0.000761974	132.248
11	rs16937956	8404501	G	A	0.022	0.003	7.33333	5.16e-11	173430	-0.0276152	0.04914	0.561969	0.5675	4084	0.000309987	53.7772
11	rs11030100	27677586	T	G	0.038	0.003	12.6667	1.19e-28	173430	-0.0469868	0.04847	-0.969399	0.3319	4084	0.00092427	160.443
11	rs11602339	47761471	C	T	0.023	0.004	5.75	1.01e-09	173430	-0.0344014	0.05269	0.652902	0.5195	4084	0.000190603	33.0621
12	rs3205718	50261809	C	T	0.023	0.004	5.75	4.62e-10	173430	-0.0401818	0.05597	0.717917	0.4731	4084	0.000190603	33.0621
12	rs7305242	112256762	C	T	0.021	0.004	5.25	2.21e-08	173430	-0.0207825	0.04849	0.428594	0.6742	4084	0.000158901	27.5622
13	rs9568867	54107352	G	A	0.031	0.004	7.75	1.03e-14	173430	0.0433251	0.05711	-0.758626	0.4486	4084	0.000346201	60.0618
16	rs2540034	4022694	C	T	0.028	0.004	7	2.97e-12	173430	-0.0158733	0.05082	0.312345	0.7535	4084	0.000282455	48.9994
16	rs12597682	20258432	A	C	0.03	0.004	7.5	8.25e-12	173430	0.0962189	0.05369	1.79212	0.07356	4084	0.000324233	56.2494
16	rs62034325	28538640	A	G	0.032	0.005	6.4	3.81e-10	173430	0.208378	0.07282	-2.86155	0.004206	4084	0.00023612	40.9595
16	rs11642015	53802494	C	T	0.081	0.004	20.25	2.04e-81	173430	0.0428031	0.07393	-0.578968	0.5628	4084	0.00235885	410.058
18	rs1518170	40708905	C	T	0.021	0.004	5.25	6.8e-09	173430	0.0563587	0.04868	-1.15774	0.2468	4084	0.000158901	27.5622
18	rs6567160	57829135	T	C	0.052	0.004	13	8.44e-37	173430	-0.0314987	0.05829	0.540379	0.5852	4084	0.000973508	168.998
19	rs35560038	46175046	T	A	0.054	0.004	13.5	2.83e-52	173430	0.0793679	0.04862	-1.63241	0.1026	4084	0.00104975	182.248
21	rs9983113	40315316	T	G	0.023	0.004	5.75	2.32e-08	173430	0.0928831	0.04932	-1.88328	0.05954	4084	0.000190603	33.0621
2	rs111612372	20433218	C	T	0.033	0.006	5.5	2.33e-08	90992	-0.0297378	0.06817	-0.43623	0.6632	4084	0.000332336	30.2493
12	rs77511173	53883537	C	T	0.044	0.008	5.5	1.46e-08	90992	0.0305292	0.08721	0.350065	0.7288	4084	0.000332336	30.2493
